# Supplementary material for: A common polymorphism in the Intelectin-1 gene influences mucus plugging in severe asthma
Source: Nat Commun. 2024 May 9;15:3900. doi: 10.1038/s41467-024-48034-5 (PMC11082194; doi:10.1038/s41467-024-48034-5)
Supplement: Supplementary file 3 — Supplementary Data 1 [file 41467_2024_48034_MOESM3_ESM.xlsx]

## Sheet: Sheet1
gene	ITLN1_cor	pvalue_cor	qvalue_cor	KME	kWithin	logFC_IL13	FDR_IL13
SH2D1B	0.527001	0.000675417	0.00191101	0.975655	53.0788	6.64895	2.82456e-19
B3GNT6	0.554437	0.000379448	0.00120495	0.959889	44.7766	4.47573	4.58166e-15
ST3GAL4	0.614619	5.80644e-05	0.000298832	0.954701	44.008	2.25481	9.93655e-14
TMC1	0.620527	4.73811e-05	0.000261912	0.946181	46.1327	5.40657	8.94029e-16
CA2	0.631251	3.24612e-05	0.000197748	0.940178	37.4776	4.3505	2.93654e-14
TRPV6	0.68618	3.98446e-06	4.57446e-05	0.940095	43.4402	6.08973	9.30873e-16
TRPM4	0.583981	0.000157537	0.000622845	0.938892	33.773	1.22915	1.57665e-11
CST1	0.714478	4.70205e-07	1.57893e-05	0.937126	42.605	11.1589	1.058e-21
GCNT3	0.482	0.00244161	0.00492446	0.936659	36.5489	2.82071	4.42727e-17
ATP12A	0.462523	0.00378882	0.00720359	0.936521	36.0666	2.94054	1.43237e-13
CDH26	0.682897	4.5377e-06	4.92547e-05	0.936184	44.4298	3.05838	7.97536e-19
CEACAM5	0.492942	0.00188748	0.00401005	0.93468	37.456	3.28193	6.01146e-15
ALPL	0.531459	0.000714394	0.00196541	0.932489	31.766	2.87356	5.45195e-12
CDC42EP5	0.650946	1.57243e-05	0.000117342	0.931697	37.7333	2.50363	6.80235e-13
FCGBP	0.562972	0.000296682	0.00099505	0.927731	34.2353	5.02624	1.82617e-11
NFE2	0.587482	0.000141206	0.000565772	0.927445	36.1621	3.81625	1.31125e-12
TMPRSS2	0.500821	0.00156048	0.00350227	0.926288	31.5974	1.86292	1.31125e-12
NPDC1	0.63891	2.45993e-05	0.000161382	0.924501	35.1531	1.32478	3.34815e-11
LYNX1	0.522705	0.000899324	0.00232189	0.924391	32.9281	3.386	5.64521e-14
LOXL4	0.506073	0.00137137	0.00315245	0.92421	32.7006	2.3361	5.92203e-15
SPDEF	0.651165	1.55949e-05	0.000117342	0.924124	37.1358	2.63416	4.64009e-14
VSIG2	0.677426	5.63436e-06	5.51429e-05	0.924069	37.0483	2.33856	2.66847e-15
MESDC2	0.568662	0.000250919	0.000892265	0.923286	34.4611	0.683928	5.78927e-09
ALOX15B	0.617026	5.34715e-05	0.000284631	0.922334	30.2574	3.43049	1.03374e-12
GSTK1	0.60302	8.56558e-05	0.000386987	0.92125	35.4722	0.950816	1.18272e-10
ANO1	0.590546	0.000128189	0.000517087	0.920355	32.8	4.06034	7.50806e-14
CCBL1	0.619652	4.88411e-05	0.000267506	0.919029	37.2657	2.54834	8.25695e-16
SUSD2	0.611774	6.39549e-05	0.000326334	0.91806	29.1337	3.59333	2.4169e-10
GNE	0.54262	0.000528155	0.00155324	0.91534	31.2784	1.51348	5.67939e-12
HK2	0.420068	0.00913839	0.0145872	0.913508	30.8685	1.71234	9.72523e-12
DPP4	0.592078	0.000122096	0.000495861	0.911804	34.6699	3.40278	6.00818e-13
KAZALD1	0.654886	1.35423e-05	0.000106378	0.910273	29.2985	2.08643	5.71347e-11
EEF1A2	0.507195	0.00115429	0.00274547	0.91015	27.2103	3.25967	2.10749e-11
SYNGR2	0.521611	0.000925206	0.00235042	0.909645	31.6529	1.38907	1.1953e-11
MMP28	0.606522	7.62792e-05	0.000364309	0.908149	27.3719	2.30684	3.08064e-12
TRNP1	0.603677	8.38217e-05	0.000381997	0.906681	30.968	2.53397	6.36323e-16
SHROOM1	0.555312	0.000370097	0.00119431	0.906318	29.1929	1.46542	1.20437e-10
KLF4	0.406281	0.011908	0.0181354	0.903277	27.5311	1.33327	2.29541e-11
AHCYL2	0.498413	0.00165461	0.00359202	0.903189	26.3827	1.25003	2.11418e-09
ZNF467	0.602801	8.62752e-05	0.000386987	0.902692	28.0764	2.63822	9.54308e-12
FOXA3	0.592297	0.000121248	0.000495787	0.902018	29.3453	2.74901	1.20504e-12
FLNC	0.517453	0.00102971	0.00252978	0.901238	23.7521	2.55141	1.21254e-09
CISH	0.686399	3.95007e-06	4.57446e-05	0.90074	34.7203	4.45436	1.23995e-14
TIMP1	0.593172	0.000117906	0.00048882	0.899788	27.5965	2.06519	8.02977e-14
USP54	0.592953	0.000118734	0.000488856	0.897407	29.7123	1.35506	5.45195e-12
LRRC8D	0.640661	2.30692e-05	0.000156504	0.896904	30.0419	1.81984	8.20984e-11
PRKCH	0.533647	0.000673828	0.00191101	0.89323	23.7315	1.0741	2.30796e-09
PRB2	0.719948	3.49119e-07	1.57893e-05	0.893071	34.8532	12.3901	1.00849e-25
SLC7A11	0.623591	4.25798e-05	0.000239813	0.892748	28.8623	2.21786	6.60321e-13
CBLC	0.550936	0.000419008	0.00126978	0.89161	22.6418	0.989184	4.9757e-09
VSIG1	0.670063	4.19297e-06	4.63556e-05	0.889369	30.631	4.51319	1.40582e-12
BCAT1	0.628187	3.62088e-05	0.000214027	0.889192	24.753	3.38622	3.34059e-12
STARD10	0.637816	2.56027e-05	0.00016567	0.889133	27.8653	0.816542	1.44696e-09
HNRNPF	0.574571	0.000210213	0.00078929	0.886944	26.1791	0.983774	5.35879e-10
CD7	0.46036	0.00363394	0.00695341	0.886468	23.1519	2.99482	1.11135e-10
TACSTD2	0.517234	0.00103549	0.00253356	0.885585	22.5112	0.910745	4.92822e-09
HYAL1	0.60499	8.02602e-05	0.000377286	0.88489	23.8511	2.71877	8.30015e-11
SECTM1	0.469089	0.00327581	0.00631296	0.883201	22.9381	1.97008	1.25953e-09
CYP2C18	0.616807	5.38749e-05	0.000284631	0.882213	26.6637	2.06416	5.51767e-15
SDCBP2	0.60499	8.02602e-05	0.000377286	0.880578	21.206	1.28144	7.20161e-12
SLC31A1	0.651603	1.53391e-05	0.000117342	0.879737	24.3033	1.33552	1.08212e-11
PRB1	0.76469	2.28599e-08	6.82368e-06	0.879506	32.3407	13.2231	5.06404e-26
DUOXA2	0.517453	0.00102971	0.00252978	0.878354	20.6179	2.72284	3.37571e-10
CCL22	0.563628	0.000291044	0.000992875	0.877256	19.6236	2.76798	2.03022e-10
CLCA1	0.729149	2.08216e-07	1.55381e-05	0.876671	32.7878	11.2268	9.95703e-21
TREML2	0.594381	8.32827e-05	0.000381997	0.875607	19.4796	5.62822	9.90992e-11
ATP13A5	0.657999	7.1392e-06	6.65954e-05	0.874889	20.5154	4.89285	3.06345e-12
LYZ	0.697122	2.5878e-06	3.59283e-05	0.874276	28.9143	2.94151	5.92203e-15
IL17REL	0.50052	0.00137293	0.00315245	0.873134	18.9729	3.1712	6.56435e-09
SLC9B2	0.708283	1.68162e-06	2.48963e-05	0.872364	29.8048	3.60952	1.45242e-11
CAPN14	0.529489	0.000752752	0.00203345	0.872234	21.7192	4.33391	1.3948e-11
RPTN	0.575008	0.000207449	0.000788834	0.871234	24.7531	4.61746	1.03349e-12
PACSIN3	0.602582	8.68987e-05	0.000386987	0.86982	20.0985	0.921285	2.07081e-10
SLC6A14	0.603677	8.38217e-05	0.000381997	0.868979	21.3268	1.82447	5.1295e-12
NOS2	0.550297	0.000344348	0.00112337	0.867677	18.4822	5.39802	1.52657e-13
PIK3IP1	0.411533	0.0107782	0.0167133	0.865702	20.7049	0.914488	2.79122e-10
FZD5	0.458584	0.00412927	0.00767968	0.865213	20.3097	1.23449	2.15792e-10
FAM109B	0.62381	4.22545e-05	0.000239813	0.86247	17.7602	1.26339	5.73283e-10
CST3	0.540869	0.00055414	0.00162167	0.861379	19.823	1.19373	5.15932e-09
FETUB	0.658756	6.90965e-06	6.54771e-05	0.860511	24.8911	7.08667	5.15838e-16
APOL1	0.380239	0.0191239	0.026551	0.859451	17.8908	1.58249	3.28973e-08
TTC9	0.445235	0.00548991	0.00972544	0.859073	21.2091	0.892146	1.71284e-09
POLD4	0.506292	0.00136395	0.00315245	0.858699	20.3343	0.862259	1.16663e-09
FA2H	0.409782	0.0111441	0.0170591	0.856059	19.9252	1.89291	3.82035e-14
NADK	0.42904	0.0076507	0.0126874	0.856019	16.1559	1.31151	7.13605e-10
PPFIBP2	0.489222	0.00206193	0.00430409	0.85579	17.3057	1.04164	8.26989e-09
ST6GAL1	0.460773	0.00393697	0.00743789	0.855315	21.8381	1.48272	1.28545e-09
GALNT4	0.553562	0.000389011	0.00122878	0.855279	22.9489	1.8442	1.19097e-12
MAOA	0.552905	0.000396324	0.00123877	0.854655	20.1215	1.19184	1.3655e-10
HS3ST1	0.421381	0.00890623	0.0143703	0.853961	19.8871	1.3487	7.96011e-10
LRRC31	0.712004	1.46189e-06	2.4243e-05	0.850016	28.7034	4.27837	9.78013e-14
ERO1L	0.565598	0.000274703	0.000953475	0.849417	18.6954	1.54596	7.0685e-13
NTRK1	0.719413	3.5954e-07	1.57893e-05	0.849141	24.6864	7.61466	3.83826e-07
LAMA3	0.416566	0.00978312	0.0153698	0.848592	15.4753	1.44536	5.3452e-09
STARD5	0.599519	9.60674e-05	0.000409659	0.847268	17.0108	1.10491	3.81314e-07
PGLYRP3	0.456396	0.00432973	0.00800263	0.846307	19.3741	2.44146	3.21729e-09
RDH10	0.489441	0.00205128	0.00430409	0.845992	17.2518	1.02355	5.52488e-09
TRIM7	0.599737	9.53845e-05	0.000409659	0.845985	18.6281	2.19658	4.6663e-13
OAS1	0.509793	0.00125	0.00293703	0.845617	16.6334	1.42871	4.17501e-12
GPR153	0.39315	0.0151844	0.0217388	0.844989	19.3576	1.04912	1.15822e-09
SLC39A1	0.554875	0.000374747	0.00119638	0.844176	18.2864	0.722464	7.08391e-09
HSBP1L1	0.64832	1.73574e-05	0.000126371	0.843949	16.8211	0.851675	3.75446e-09
C6orf223	0.515045	0.0010949	0.00263975	0.843738	14.6239	1.97723	1.21564e-09
SMAP1	0.509793	0.00125	0.00293703	0.843569	16.7876	0.723263	2.14346e-07
IL1RN	0.447642	0.00521905	0.00935668	0.843515	21.2476	2.09197	2.93654e-14
SERPINB4	0.795601	1.18691e-07	1.18097e-05	0.843449	27.9135	4.23153	2.60939e-14
PTPRN2	0.568443	0.000252554	0.000892265	0.842754	21.3622	2.2829	5.02077e-12
RAB25	0.392056	0.015489	0.0219642	0.842143	14.9444	0.694318	2.2904e-07
GPX2	0.553343	0.000391435	0.00122993	0.841362	16.5871	1.67548	3.57078e-11
ARHGAP8	0.725791	8.90839e-07	2.16983e-05	0.840896	16.6354	0.860272	2.29538e-09
ADRA2A	0.709416	6.15684e-07	1.79063e-05	0.84079	20.2913	3.75483	2.39959e-12
RGS13	0.742684	9.36336e-08	1.18097e-05	0.84055	23.3582	7.75587	1.39318e-16
DUOX2	0.384834	0.0176329	0.0245954	0.839594	15.7932	2.24709	7.39718e-08
SPRR3	0.499289	0.00161982	0.00358159	0.839023	20.1487	4.79523	2.117e-12
LPCAT4	0.362512	0.0259101	0.0342979	0.838982	18.7792	0.808494	1.28132e-08
KLK1	0.649122	1.04057e-05	8.87461e-05	0.837949	18.1423	3.48442	3.37927e-10
IL7R	0.718304	3.82079e-07	1.57893e-05	0.83755	16.8505	3.14415	4.01015e-08
CEACAM1	0.455083	0.00445405	0.00820699	0.837502	18.2388	1.4049	8.97805e-09
MYO15A	0.560468	0.000252584	0.000892265	0.837352	12.6532	2.87373	4.27441e-07
MFSD4	0.329467	0.0439302	0.0544114	0.835322	16.9198	1.44396	3.02084e-09
PRSS3	0.459241	0.00407074	0.00761828	0.835091	15.5003	2.72264	7.71273e-10
HMOX1	0.489222	0.00206193	0.00430409	0.835069	14.2112	1.13946	4.19318e-10
C8orf73	0.532553	0.000693847	0.00192663	0.834811	13.7543	1.8354	7.33851e-10
OBFC1	0.719225	1.12201e-06	2.2328e-05	0.834425	15.4022	0.898392	3.0213e-10
VWA1	0.714411	1.33695e-06	2.35386e-05	0.834195	15.9965	1.23502	1.45838e-10
NCF2	0.574352	0.000211607	0.00078956	0.833581	12.7029	1.39892	2.12873e-08
LIPH	0.619214	4.95865e-05	0.000269119	0.83354	16.8572	1.46953	1.03374e-12
DDX60	0.611117	6.53893e-05	0.000330825	0.833461	15.5687	1.467	4.33793e-09
PTPRH	0.314367	0.0550424	0.0658523	0.833029	13.2121	1.15579	1.08315e-08
CYP2C19	0.609366	6.93588e-05	0.000344731	0.832263	17.8278	2.5251	2.54818e-12
SIDT1	0.685305	4.12502e-06	4.63556e-05	0.831584	14.08	1.17971	1.09858e-10
GSN	0.715286	1.29457e-06	2.35386e-05	0.831458	17.7259	1.23889	9.75664e-11
SLCO4A1	0.442171	0.00585226	0.0101564	0.831224	14.6286	2.74224	1.73386e-09
SLC29A4	0.625123	4.03502e-05	0.000236167	0.830571	16.9715	2.57401	3.33011e-11
PLEKHG6	0.377831	0.0199464	0.0275012	0.830252	13.8435	0.977075	8.31596e-09
CCRL2	0.522924	0.000894225	0.00232189	0.828879	12.067	2.05277	2.00256e-07
CANT1	0.483094	0.00238039	0.00485015	0.82855	20.8077	0.998871	3.43101e-09
CRB3	0.487252	0.00215992	0.00447734	0.82811	14.8763	0.990501	1.5409e-11
RAB43	0.598424	9.95489e-05	0.000418526	0.82793	18.067	0.804324	7.91784e-09
ESAM	0.539632	0.000471599	0.00140072	0.827338	10.6618	2.79283	3.55849e-07
ZFYVE21	0.637597	2.58079e-05	0.00016567	0.827212	12.3109	0.583016	4.78715e-07
SPNS2	0.551373	0.000413869	0.00126707	0.826125	12.5394	1.4198	1.64515e-10
NABP1	0.745486	4.7606e-07	1.57893e-05	0.826057	19.9192	1.93317	4.6663e-13
SYBU	0.522705	0.000899324	0.00232189	0.82344	18.3275	1.37037	2.07081e-10
KCNK5	0.565598	0.000274703	0.000953475	0.823354	12.6196	1.15409	4.55588e-10
TALDO1	0.423569	0.00853058	0.0138767	0.822577	16.5935	0.750185	2.2099e-07
ATOH8	0.624685	4.09761e-05	0.000237034	0.822491	13.0283	1.32229	1.55011e-10
TMEM54	0.65598	1.29887e-05	0.00010339	0.822476	15.0073	0.974769	6.61654e-10
DEAF1	0.524018	0.000869117	0.00228574	0.822279	12.8179	0.770451	3.64124e-08
EFHD2	0.417879	0.0095369	0.0151022	0.821896	15.8748	0.776806	1.6143e-08
PPTC7	0.47456	0.00289592	0.00570582	0.820168	14.7553	0.76455	6.7585e-09
RNF149	0.579166	0.000182777	0.000708556	0.820111	10.4591	0.478201	3.86163e-06
NDRG2	0.319619	0.0509454	0.0614433	0.820018	16.4815	0.923919	4.11489e-08
KCNE3	0.616151	5.51018e-05	0.000288559	0.819846	14.6827	1.1466	2.16218e-11
DOK4	0.36667	0.0241605	0.032413	0.819734	11.6673	0.699048	2.02714e-08
CYTIP	0.706403	7.2091e-07	1.95629e-05	0.818835	21.8411	6.0144	5.86343e-13
HOMER2	0.51986	0.000967998	0.00242813	0.816737	12.7684	0.980891	4.20502e-08
CD55	0.562972	0.000296682	0.00099505	0.8167	13.0301	1.35648	2.00872e-08
ARHGAP40	0.577415	0.000192823	0.000742679	0.816148	12.2989	1.90748	3.66562e-10
DIRC2	0.379582	0.0193453	0.0267341	0.815965	13.5648	0.573662	1.08269e-05
IL15RA	0.485283	0.002262	0.00462471	0.815746	15.1616	0.931147	8.02663e-07
ELOVL5	0.607616	7.35464e-05	0.000359587	0.815315	16.2776	0.77063	8.02364e-08
KLHDC7A	0.527301	0.000797517	0.00211608	0.814891	10.7563	1.39635	5.89216e-11
FTL	0.602145	8.81579e-05	0.000386987	0.813996	13.619	0.7785	5.48259e-08
SDR16C5	0.707845	1.7098e-06	2.48963e-05	0.813871	20.73	1.22633	8.68495e-12
SIAH2	0.514827	0.001101	0.00263975	0.813799	12.8507	0.732189	5.75626e-08
PDIA5	0.669767	7.61652e-06	6.99549e-05	0.813242	13.8027	1.23118	6.27671e-11
SLC5A5	0.559252	0.000330524	0.00109018	0.812416	11.3769	3.02595	1.02268e-07
DGKA	0.448955	0.00507628	0.00918345	0.811657	11.7636	0.947839	1.40141e-06
SMAGP	0.501696	0.00152744	0.00344106	0.811564	11.0084	0.573424	4.46763e-07
SRXN1	0.461867	0.0038438	0.00728491	0.810995	14.2532	0.834786	9.70179e-09
GBP2	0.486158	0.00221612	0.00454647	0.810773	10.0098	0.616356	1.42451e-06
GADD45G	0.607397	7.40857e-05	0.000359587	0.810294	16.0769	2.59085	2.13475e-08
DDX58	0.643068	2.11091e-05	0.000144852	0.81007	16.6237	1.50042	1.84878e-11
PSTPIP1	0.526675	0.000681576	0.00191934	0.810001	10.3354	3.2589	3.82386e-05
KDELR2	0.517453	0.00102971	0.00252978	0.809021	14.3398	0.731766	3.24866e-07
RNF39	0.38943	0.0162414	0.0229223	0.80887	11.4996	1.58923	1.06495e-13
DCXR	0.658606	1.17459e-05	9.6059e-05	0.808032	13.8126	0.879915	1.91303e-09
KLK7	0.59733	0.000103144	0.00043061	0.807479	11.2009	3.87609	6.81888e-08
PDE9A	0.499945	0.00159414	0.00355113	0.80735	8.83258	1.47449	4.9986e-06
POSTN	0.709596	1.60012e-06	2.44942e-05	0.806669	17.7479	5.29324	3.52202e-10
CTSC	0.736295	6.29869e-07	1.79063e-05	0.806414	16.6159	1.27491	3.76739e-11
SLC16A9	0.262064	0.111937	0.125851	0.806295	12.5129	1.30395	4.28987e-08
RUSC1	0.511325	0.00120287	0.00284965	0.806092	17.1477	0.919612	7.30506e-09
CD274	0.736952	6.1696e-07	1.79063e-05	0.805985	18.1553	2.70141	9.35454e-12
SSFA2	0.72404	9.46417e-07	2.16983e-05	0.805744	16.1059	1.07363	7.04728e-11
TMEM8A	0.469307	0.00325981	0.00631296	0.805391	10.3099	0.591539	1.25553e-06
MARVELD3	0.449174	0.00505281	0.00916878	0.804898	11.0098	0.854423	1.59019e-08
MYD88	0.397746	0.0139598	0.0204767	0.802922	17.7162	0.84238	1.35457e-09
UROS	0.47259	0.00302796	0.0059075	0.802594	10.8013	0.772289	8.5982e-07
SLC6A8	0.459678	0.00403212	0.00756974	0.802365	9.79902	1.23015	4.45766e-08
C6orf47	0.419411	0.00925641	0.014697	0.801886	9.86671	0.643771	6.64129e-06
PTK6	0.364701	0.0249765	0.0334327	0.801394	15.628	1.21324	9.93262e-11
ACSL1	0.352227	0.0306976	0.0401896	0.80061	9.83529	0.851578	7.86585e-08
SERPINB6	0.636284	2.70712e-05	0.000169692	0.80007	10.1238	0.725618	1.31101e-07
LOC100129034	0.453113	0.00464636	0.00850882	0.799486	11.5299	1.44842	3.04716e-09
TNFSF13	0.410001	0.0110978	0.0170319	0.797434	13.8203	1.06978	5.01759e-07
GNA15	0.520735	0.000946387	0.00238394	0.796935	12.3876	0.878541	1.67666e-09
HAS2	0.632783	3.07244e-05	0.000189097	0.796326	14.2677	4.02235	1.18102e-10
OAF	0.521611	0.000925206	0.00235042	0.795429	9.16463	0.881316	1.47944e-08
ADRBK1	0.351351	0.0311368	0.0406755	0.79523	10.9671	0.633164	1.26491e-06
CD36	0.691651	3.20918e-06	4.29445e-05	0.794633	16.0415	4.81235	5.08045e-10
ADIPOR2	0.469526	0.00324388	0.00630814	0.794561	13.4154	0.668974	3.70699e-08
SPECC1	0.386366	0.0171582	0.0241591	0.794468	11.8397	0.676238	9.42458e-08
SLC39A8	0.808732	7.48659e-08	1.18097e-05	0.794184	21.6415	2.89156	5.92203e-15
ALOX15	0.551811	0.000408786	0.00126576	0.793772	13.8932	2.21373	2.84855e-10
SLC26A4-AS1	0.556109	0.000288819	0.000990949	0.793581	8.62132	2.23768	1.67304e-06
RAP1GAP	0.574571	0.000210213	0.00078929	0.793192	13.7146	1.39497	1.15132e-10
SLC25A23	0.345443	0.0342403	0.0439601	0.792244	15.1058	1.17596	5.69905e-10
OGDHL	0.632694	2.02583e-05	0.00014063	0.792201	9.64036	4.58195	4.82419e-09
MIEN1	0.522924	0.000894225	0.00232189	0.791391	9.59972	0.570881	6.64348e-08
KLK8	0.509895	0.00107499	0.00260882	0.790812	7.95055	3.26503	2.07563e-07
STAP2	0.392275	0.0154277	0.0219293	0.790731	10.4167	0.754072	2.06113e-09
MXD1	0.402998	0.0126643	0.0189015	0.790151	14.5277	1.17178	6.00314e-10
GABRP	0.396652	0.0142435	0.0207399	0.790013	8.71656	1.01932	1.01393e-07
FAM177B	0.54891	0.000358935	0.00116459	0.789669	13.3923	3.28113	2.01184e-09
MUC2	0.324434	0.0474102	0.0581909	0.789397	8.66802	3.45547	4.92822e-09
SH3BGRL2	0.394463	0.0148255	0.0213788	0.788167	9.56251	0.609089	8.34433e-06
GNG13	0.504008	0.00125451	0.00293703	0.78738	9.45725	4.17803	2.66385e-07
LYPD3	0.348944	0.0323718	0.0418311	0.787277	10.5116	1.55852	7.79973e-12
TSPAN15	0.678302	5.4428e-06	5.41558e-05	0.787264	12.2514	0.9338	3.79839e-11
SQRDL	0.580042	0.000177933	0.000694287	0.786523	8.26399	0.97788	2.54025e-11
METRNL	0.33844	0.0382448	0.0480677	0.785486	11.2558	0.905154	3.59114e-08
CHMP1B	0.438013	0.00637716	0.0107547	0.784577	9.26259	0.432311	1.73168e-05
CPA4	0.350476	0.0315813	0.041166	0.784319	11.5657	2.05006	3.8479e-10
S100A14	0.639348	2.42082e-05	0.000160581	0.784282	9.27742	1.3181	5.8702e-10
SERTAD1	0.356166	0.0287839	0.0378502	0.783961	11.4194	0.681308	2.83267e-07
GPT2	0.364263	0.0251609	0.0334545	0.783651	11.5002	0.968095	1.97347e-08
DPY19L1P1	0.712004	1.46189e-06	2.4243e-05	0.783399	13.4496	1.70354	7.08183e-10
MSLN	0.411314	0.0108234	0.0167398	0.783089	9.90174	2.42645	1.18158e-09
DQX1	0.349819	0.0319181	0.0414242	0.783065	9.46122	1.10455	8.4204e-08
WDR83OS	0.609148	6.98701e-05	0.000344731	0.782743	8.4019	0.411454	5.13694e-05
GSDMC	0.473465	0.00296864	0.00582986	0.782567	9.2309	0.952387	1.09813e-08
KCNK6	0.425539	0.00820426	0.013419	0.782562	7.75253	0.993521	1.06463e-06
CCL17	0.6295	3.45565e-05	0.000206302	0.782544	9.22719	2.4785	1.22915e-12
ADAM10	0.624467	4.12923e-05	0.000237034	0.78226	8.14683	0.67204	7.60544e-09
RAB31	0.549622	0.00043477	0.00130431	0.781489	9.37385	1.01548	1.40074e-09
DISP1	0.489879	0.00203014	0.00428267	0.779952	8.32909	1.40181	6.82825e-08
GOLGA7B	0.680928	4.90575e-06	5.18247e-05	0.779654	9.99373	2.29095	4.19677e-09
LGALS4	0.505416	0.00139384	0.0031882	0.777899	11.8588	2.3698	3.74587e-10
RAB15	0.49907	0.00162845	0.00358741	0.777597	7.33002	0.948224	1.36588e-07
KLHDC8B	0.658606	1.17459e-05	9.6059e-05	0.77516	7.2641	0.758342	1.21197e-07
TMPRSS4	0.645913	1.89923e-05	0.000134981	0.775043	10.8363	1.05458	7.45644e-09
DNAJC13	0.551592	0.00041132	0.00126576	0.774943	8.22541	0.615983	8.01723e-07
IL2RG	0.343473	0.0353299	0.0450682	0.774435	7.73961	1.56811	7.38428e-09
PIM3	0.339315	0.0377242	0.0475133	0.774208	6.2728	0.554346	1.77547e-05
SERPINB1	0.496006	0.00175374	0.00377972	0.774099	7.93783	0.598298	9.07751e-06
C3orf70	0.321208	0.0492556	0.0596462	0.773986	7.39966	2.54807	1.5398e-05
TMCO4	0.303425	0.0644307	0.0764714	0.773657	12.0285	0.708886	5.14332e-09
MED8	0.438669	0.00629166	0.0106708	0.773573	6.68074	0.609102	1.5492e-07
LOC100505839	0.304207	0.0633255	0.0753094	0.772837	9.42659	1.67312	6.35959e-07
FCHO2	0.715286	1.29457e-06	2.35386e-05	0.772031	10.9539	0.854488	1.48318e-10
OAS3	0.360105	0.0269706	0.0356227	0.771338	9.6217	1.45555	1.43373e-07
SERPINB13	0.657512	1.22494e-05	9.88232e-05	0.771204	12.5626	1.87401	4.89607e-14
GDPGP1	0.400591	0.0132447	0.0196694	0.769867	9.8604	0.872033	6.64129e-06
FAM108C1	0.520954	0.000941052	0.00238054	0.769836	11.5599	1.18425	2.61935e-10
C17orf58	0.564285	0.000285502	0.00098523	0.767778	8.02848	0.922427	3.40001e-09
TMEM167B	0.675019	6.19588e-06	5.96603e-05	0.767634	8.22218	0.533166	6.92994e-07
ETHE1	0.53496	0.000650487	0.00186702	0.767606	8.12263	1.07288	4.23663e-09
TMEM219	0.439326	0.00620715	0.010618	0.767472	8.8388	0.459362	1.43516e-05
SLC26A11	0.39315	0.0151844	0.0217388	0.767252	9.61938	0.8149	4.70212e-06
FUT6	0.341722	0.0363223	0.046137	0.766925	10.5298	0.863066	2.92373e-09
IL18R1	0.537367	0.000609563	0.00175802	0.766649	5.55432	0.893816	2.34639e-05
NDUFA4L2	0.346975	0.0334122	0.0429893	0.765703	6.65273	2.21802	1.47018e-09
KIAA1199	0.395425	0.014002	0.0204882	0.764316	7.6592	2.33528	3.07651e-07
MKNK2	0.426195	0.00809791	0.0133548	0.764115	8.12234	0.741126	2.35048e-07
MAF1	0.701718	2.1634e-06	3.07512e-05	0.76219	6.74238	0.433554	2.77661e-05
EPS8L1	0.35726	0.0282703	0.0372569	0.761376	11.9686	1.03429	3.27903e-09
CSNK1A1	0.322902	0.0485127	0.0589859	0.761043	11.603	0.454824	6.23572e-05
AMOT	0.420506	0.00906043	0.0145015	0.759731	9.23187	1.46407	2.67015e-07
NDEL1	0.369515	0.0230212	0.0310943	0.758855	8.66505	0.648479	2.28125e-06
GNPNAT1	0.609148	6.98701e-05	0.000344731	0.75842	11.0069	1.14037	2.06928e-09
CACNB1	0.392931	0.0152449	0.0217732	0.757954	7.91106	1.13775	1.67431e-07
LGMN	0.44808	0.00517108	0.00929859	0.756498	7.09675	0.673297	1.55308e-05
OASL	0.555094	0.000372415	0.00119533	0.756093	6.76065	2.56418	5.55254e-07
C9orf152	0.527519	0.000792936	0.00211332	0.755415	10.2521	1.13456	9.4596e-09
SH3BP1	0.237553	0.15062	0.164992	0.754876	10.363	0.833469	1.80792e-06
IL36A	0.368202	0.0235413	0.0316535	0.753936	8.83049	2.90254	1.14056e-10
ACVR2A	0.546996	0.000467897	0.00139667	0.753411	8.8164	0.646569	2.61071e-07
SPRR1B	0.4216	0.00886803	0.0143475	0.752438	10.9226	2.4521	3.69758e-09
SLC2A4RG	0.370172	0.0227648	0.0308177	0.750825	5.05845	0.575943	5.89749e-06
ALDOC	0.390305	0.0159873	0.022617	0.750379	6.43845	1.25165	5.68325e-08
EDNRA	0.6899	3.43898e-06	4.31426e-05	0.748557	11.2291	2.34199	9.34856e-10
HPSE	0.527738	0.000788379	0.00211059	0.748395	6.29398	1.25969	1.28931e-07
STRN	0.680271	5.03489e-06	5.18247e-05	0.747594	6.06392	0.481502	4.30568e-06
SLC35D2	0.79779	1.10664e-07	1.18097e-05	0.747543	8.38069	0.737168	2.36332e-07
EIF4E3	0.658606	1.17459e-05	9.6059e-05	0.74719	11.4507	1.26131	2.11853e-12
KCTD14	0.444712	0.00515137	0.00929114	0.746542	7.65243	1.48975	3.76003e-05
GAPDH	0.397746	0.0139598	0.0204767	0.746521	6.5669	0.74647	6.31183e-07
IL20RB	0.454645	0.00449617	0.00825912	0.746486	6.16838	1.49791	2.92497e-11
ANO8	0.288981	0.0787331	0.0914468	0.745206	6.93868	0.901752	3.59475e-07
CYP2C9	0.537367	0.000609563	0.00175802	0.744568	9.02615	2.47013	6.3061e-11
PYROXD2	0.403436	0.0125612	0.0188418	0.744542	5.64521	1.11263	1.29872e-07
SPINK5	0.417223	0.00965934	0.0152556	0.743153	4.97424	2.49737	2.4415e-11
C4orf19	0.504322	0.00143201	0.00326302	0.742461	7.43959	0.730547	3.37611e-08
FGF13	0.492067	0.00192731	0.00408015	0.742339	5.50307	1.56768	4.64716e-07
SLC5A3	0.522267	0.000909598	0.0023306	0.742153	5.27969	0.939987	1.93781e-09
STRA13	0.788817	1.45704e-07	1.24265e-05	0.740894	8.28628	0.828701	2.502e-09
GBA2	0.482657	0.00240471	0.00488304	0.740721	5.11673	0.530254	1.72994e-05
DMKN	0.324215	0.0475664	0.0581909	0.740586	10.5362	2.07579	2.6061e-07
PTPN22	0.766495	2.6708e-07	1.57893e-05	0.740277	12.3762	2.75155	5.24268e-11
RNF24	0.406062	0.0119572	0.0181466	0.738667	6.22855	0.935668	3.22955e-05
ICAM2	0.56341	0.000292912	0.000993572	0.738557	4.63104	1.86458	1.47056e-06
RTN4R	0.450487	0.00491402	0.00897146	0.737603	6.68651	1.24788	1.77143e-05
SOLH	0.341285	0.0365739	0.0462598	0.737085	9.02744	0.565195	3.04455e-05
GJB6	0.479374	0.00259422	0.00521464	0.736377	4.65372	1.93123	4.41843e-06
TPD52	0.710034	1.57394e-06	2.44942e-05	0.73569	10.1298	0.919276	1.20521e-10
C17orf49	0.55006	0.000429458	0.00129488	0.735582	4.83045	0.333577	0.000562591
LEPROTL1	0.447423	0.00524318	0.0093718	0.73475	5.78354	0.592932	2.63813e-07
DDB2	0.617682	5.22777e-05	0.000281169	0.733574	5.39697	0.828336	4.84479e-09
CACFD1	0.441952	0.00587892	0.0101731	0.733099	7.05743	0.535087	1.61028e-06
ACER3	0.745705	4.73015e-07	1.57893e-05	0.732749	7.19647	1.09338	4.50217e-09
ARNTL2	0.688369	3.65379e-06	4.45166e-05	0.732185	13.0644	1.61374	6.76589e-12
ABHD4	0.323777	0.0478802	0.0584549	0.732036	5.93992	0.5986	7.71192e-06
GALE	0.344786	0.0346004	0.0443271	0.731843	4.59387	1.02872	1.49211e-09
LSR	0.405187	0.0121557	0.0182795	0.731831	7.00595	0.63727	5.71416e-06
PVRL4	0.338221	0.0383759	0.0481312	0.730993	7.8616	0.743618	2.16534e-07
CMYA5	0.443046	0.00574667	0.0100905	0.730417	5.71325	1.07617	2.05826e-06
CYP26A1	0.438451	0.00632005	0.0106886	0.729923	8.56573	2.43116	7.22475e-10
NELF	0.494037	0.00183871	0.00393445	0.728549	7.47845	0.552485	8.05433e-06
CLDN4	0.287887	0.079911	0.0922763	0.728256	6.94588	0.599264	2.79994e-06
ANKRD9	0.664296	9.42852e-06	8.40123e-05	0.727657	7.44889	1.08399	1.29859e-09
SDC4	0.502571	0.00149502	0.00339364	0.727453	5.98147	0.601935	1.4026e-05
ITLN1	1	0	0	0.727146	8.49841	7.41399	5.02853e-16
CLDN7	0.293358	0.0741576	0.0864689	0.727012	5.53722	0.540111	4.49151e-06
SMOC2	0.367199	0.0233398	0.0314534	0.726725	5.35632	5.06339	1.21896e-07
FMOD	0.694185	1.34056e-06	2.35386e-05	0.72516	5.64167	2.18542	2.16564e-05
RELB	0.575446	0.000204717	0.000783438	0.724897	6.35304	0.905375	5.86271e-08
EMC7	0.663202	9.83736e-06	8.63662e-05	0.724802	4.63366	0.405857	4.9364e-05
RNASE7	0.385053	0.0175644	0.0245572	0.724609	4.12538	1.08411	3.51828e-06
MCF2L	0.551592	0.00041132	0.00126576	0.724539	7.4709	0.938561	1.0609e-08
PANX2	0.43674	0.0061162	0.0105227	0.724438	4.67944	1.75327	0.000116371
DHTKD1	0.410439	0.0110057	0.016934	0.724091	4.57033	0.486487	2.0502e-05
PIK3C2G	0.789189	3.93385e-09	2.34851e-06	0.72397	10.9875	3.90757	1.86574e-12
HSD3B1	0.651603	1.53391e-05	0.000117342	0.723679	7.8834	4.19343	2.68985e-10
GM2A	0.301236	0.0664535	0.0785599	0.723631	5.70505	0.691788	2.78919e-05
NAMPT	0.636065	2.72872e-05	0.000169692	0.723593	10.9242	1.25057	2.02954e-10
C2	0.331874	0.0423411	0.0525523	0.722938	5.54004	1.02674	2.55082e-06
SPRR1A	0.373017	0.0216813	0.0295519	0.722514	8.74202	2.73865	3.07883e-08
APOBEC3A	0.347926	0.0323148	0.0418311	0.722507	9.34795	3.09466	3.81901e-10
RIPK3	0.466681	0.00345636	0.00663487	0.721598	4.76313	0.741293	1.30824e-05
PARP12	0.444578	0.00556587	0.00983083	0.721518	5.38959	0.466038	0.00019915
ISG20	0.306708	0.061489	0.0732713	0.718669	6.00358	0.753265	1.98875e-07
GRHL1	0.340409	0.0370815	0.0468027	0.718581	6.55733	0.475195	6.34514e-05
EYA3	0.435387	0.00672931	0.0112532	0.718403	4.992	0.396708	2.68241e-05
EPB41	0.720976	1.05402e-06	2.16983e-05	0.717363	7.77513	0.739471	3.79708e-09
RASAL1	0.529927	0.000744073	0.00201914	0.716772	4.04599	1.49117	6.52231e-06
PYGB	0.420724	0.00902166	0.0144783	0.716477	4.46629	0.558895	9.43771e-06
HMGCS2	0.598643	9.88436e-05	0.000418508	0.714758	8.01842	2.50667	4.46208e-09
PNCK	0.687055	3.84871e-06	4.57446e-05	0.71349	5.25284	1.97749	3.38675e-06
CBR3	0.560783	0.00031619	0.00105456	0.712596	5.52362	1.27942	1.30762e-06
ITM2B	0.530364	0.000735483	0.00200495	0.712436	4.19532	0.436621	0.000187523
GCH1	0.746581	4.6108e-07	1.57893e-05	0.711008	6.86565	1.11511	5.66019e-10
TNFRSF13C	0.372661	0.0212119	0.0289782	0.710617	3.63142	1.79961	9.52804e-05
KLF9	0.401904	0.0129254	0.0192431	0.710218	3.17038	0.941873	9.94986e-06
ARHGAP27	0.414159	0.0102487	0.016017	0.710205	4.08623	0.73769	2.33889e-08
PDE8B	0.516358	0.0010589	0.00258026	0.710158	6.1029	1.61614	8.13001e-09
A2ML1	0.271533	0.0991319	0.112299	0.709436	6.55196	2.79423	1.4828e-07
HTR3A	0.405843	0.0120065	0.0181466	0.70915	4.03091	2.82798	1.69936e-07
ZBED2	0.499289	0.00161982	0.00358159	0.706789	4.4679	1.6311	1.59363e-07
CHAD	0.399934	0.0134069	0.0198609	0.706394	5.4571	2.09464	1.15541e-07
DDIT4	0.518547	0.00100124	0.00249717	0.706166	5.70278	0.906499	5.59079e-09
C1orf210	0.319619	0.0509454	0.0614433	0.703806	3.07507	0.501624	4.41614e-05
KANK3	0.666302	4.96244e-06	5.18247e-05	0.702836	3.90533	1.92617	2.09867e-05
FBXW5	0.376737	0.0203301	0.0279013	0.702594	6.78101	0.44865	4.24275e-05
ABP1	0.459818	0.00367913	0.00701738	0.702484	2.76955	3.09697	4.15903e-05
FAM83D	0.372141	0.02201	0.0299316	0.702447	3.5711	1.09808	6.76118e-08
ADCY4	0.637138	1.69825e-05	0.000125168	0.702029	4.69378	2.78518	1.86425e-05
S100P	0.678739	5.34943e-06	5.41289e-05	0.701828	9.50071	1.91811	1.92163e-09
KRT23	0.662545	1.00907e-05	8.73066e-05	0.701773	6.83251	1.18064	8.93067e-09
CALML5	0.385053	0.0175644	0.0245572	0.700908	6.08443	2.18305	4.55588e-10
RAC3	0.582887	0.000162979	0.000640123	0.699836	5.2902	1.28222	1.92792e-07
KRT78	0.157196	0.345921	0.355985	0.698073	9.61842	3.29038	2.82625e-08
BCL2L15	0.722946	9.83274e-07	2.16983e-05	0.697891	10.5923	1.84069	1.15453e-10
TPD52L2	0.449393	0.00502945	0.00915421	0.697245	3.40923	0.510335	2.24126e-06
UCA1	0.416785	0.00974171	0.0153451	0.696764	2.85771	1.36889	1.58294e-07
DOK1	0.53124	0.000718568	0.00196782	0.696345	6.42218	1.30861	2.85307e-07
BIK	0.474997	0.00286727	0.00566808	0.696057	5.20537	0.626238	1.75756e-06
SERPINB12	0.516446	0.000902308	0.00232189	0.695915	4.85835	2.71303	7.70147e-05
KRTCAP2	0.437575	0.00643471	0.0108212	0.694586	5.67916	0.465358	0.000207927
KLF8	0.403217	0.0126127	0.0188716	0.693894	3.43253	1.14296	5.37693e-05
IFI35	0.297516	0.070008	0.0821115	0.693782	3.21071	0.674714	1.36147e-05
TMEM102	0.486158	0.00221612	0.00454647	0.693162	2.82971	0.637226	4.8074e-06
PLA2G3	0.28149	0.0868847	0.100135	0.692556	2.54163	2.91036	0.00080302
EPHA2	0.224642	0.17459	0.18951	0.692545	4.25828	0.619779	1.51672e-06
TSPAN3	0.748988	4.30162e-07	1.57893e-05	0.691479	7.62808	0.663585	8.41252e-07
FLJ46066	0.600832	9.20356e-05	0.000401014	0.691214	6.48205	1.81153	3.43783e-08
C11orf93	0.532115	0.000702002	0.00194025	0.691073	7.80934	1.24472	1.12882e-07
PI3	0.420724	0.00902166	0.0144783	0.687963	3.44463	1.72442	1.44043e-05
CAPN8	0.551154	0.000416431	0.00126842	0.687567	4.25799	1.81749	2.57327e-07
CA6	0.619626	3.35049e-05	0.000202045	0.686662	3.55981	4.24154	1.57062e-07
FAM173A	0.446329	0.00536531	0.00953301	0.686082	3.5071	0.726872	2.92413e-06
SAMD8	0.350038	0.0318055	0.041368	0.684983	2.35528	0.299812	0.00307543
RASSF6	0.571069	0.000233549	0.000850176	0.684964	2.20638	0.502555	1.85498e-05
ATP8B3	0.585731	0.00014917	0.000593696	0.683692	2.782	1.63188	5.74787e-05
TMEM41A	0.195098	0.239536	0.251766	0.682097	4.56049	0.713321	4.08169e-06
KCNJ16	0.636503	2.68567e-05	0.000169692	0.681324	5.75875	2.94258	3.6797e-09
APOBEC3C	0.337345	0.038904	0.0486912	0.681299	3.24577	0.458609	0.000281853
SLC26A6	0.44239	0.0058257	0.0101564	0.680961	2.79118	0.818916	2.03787e-05
IL19	0.425758	0.00816868	0.0133975	0.680331	3.95912	1.95903	1.92792e-07
GRHL3	0.250246	0.129514	0.143185	0.679625	5.89304	0.930462	1.44015e-06
GPR108	0.606959	7.51752e-05	0.000361932	0.679273	2.72511	0.532006	1.55595e-05
PRSS27	0.332549	0.0413544	0.0514345	0.678703	6.72617	2.96541	6.73139e-10
MMP19	0.291846	0.0754209	0.0877705	0.678274	2.64443	1.56927	0.00261218
RIMS3	0.443362	0.00530482	0.00945366	0.677583	1.80298	1.84616	0.000459828
CEP72	0.500383	0.00157723	0.00352662	0.677536	2.96452	1.0753	5.19433e-07
CNFN	0.17697	0.28783	0.300054	0.677258	7.31163	4.55668	1.35392e-08
SLC24A3	0.260456	0.114263	0.127983	0.67536	3.60796	3.03089	4.07295e-06
CAMKK2	0.414159	0.0102487	0.016017	0.674827	4.2016	0.652954	3.67274e-06
SIN3B	0.297954	0.0695822	0.0817727	0.674453	4.63344	0.567691	4.07301e-05
RNF115	0.457709	0.00420846	0.00780264	0.674414	3.3527	0.386368	0.000161524
C3orf62	0.393369	0.015124	0.0217388	0.674364	2.41764	0.576235	0.00107661
PRRX2	0.381333	0.0187595	0.0261059	0.673404	2.20524	0.960597	5.51252e-07
NFKB2	0.257249	0.118864	0.132639	0.671336	3.32508	0.789716	2.35512e-06
NAGPA	0.274757	0.0951518	0.109242	0.669623	4.30311	0.85342	0.000773555
ADAMTS17	0.464847	0.00327809	0.00631296	0.668526	1.99315	1.79395	0.000212289
KRT80	0.216763	0.190506	0.204923	0.667661	4.3592	0.938785	1.09471e-07
C11orf9	0.125506	0.451342	0.461389	0.667019	4.61554	0.986448	1.1648e-06
ENPP1	0.512471	0.00100389	0.00249717	0.667017	1.72662	2.59199	4.38011e-05
PWWP2B	0.322683	0.0486719	0.0590592	0.666162	4.06195	0.398715	0.000727778
BMP8A	0.410951	0.0103773	0.0161756	0.666001	2.29348	2.82308	0.000266468
NDFIP1	0.502134	0.00151115	0.00341727	0.665859	3.49529	0.466601	3.05756e-05
CLLU1OS	0.723542	2.86e-07	1.57893e-05	0.665679	6.1809	3.4964	4.98372e-09
STAC	0.493212	0.00165346	0.00359202	0.664962	2.05342	1.90176	9.04135e-05
ST18	0.390438	0.0153726	0.0219031	0.664063	1.51023	2.36724	0.00120735
TLR4	0.6899	3.43898e-06	4.31426e-05	0.662011	4.75858	1.99595	1.09746e-11
SERPINB11	0.602363	8.75262e-05	0.000386987	0.661747	4.1788	2.42523	1.44541e-08
AMD1	0.66539	9.03592e-06	8.1734e-05	0.661505	5.73107	0.643213	2.17153e-07
ANXA4	0.442171	0.00585226	0.0101564	0.661125	4.47405	0.530566	3.1555e-05
CEBPD	0.646132	1.8838e-05	0.000134981	0.660068	3.67536	0.643021	2.15991e-05
CD5	0.273941	0.0960557	0.109857	0.659996	2.09357	1.73611	0.000149688
TP53RK	0.565598	0.000274703	0.000953475	0.658492	1.86451	0.38441	0.000587253
GATA6	0.57282	0.000221605	0.000811644	0.658082	2.55095	0.917967	2.53642e-07
PLEKHB2	0.498851	0.00163713	0.00359202	0.658023	2.05761	0.413308	6.50857e-05
TRABD2A	0.605476	5.63494e-05	0.000292527	0.657957	2.26609	2.67468	7.33316e-05
FAM129B	0.439107	0.00623521	0.0106355	0.657455	1.89084	0.806644	4.41136e-06
SBSN	0.322535	0.0482731	0.0588144	0.657093	6.54953	2.72617	1.31654e-05
LAYN	0.343911	0.0350853	0.0448521	0.65517	2.48554	0.527667	6.78292e-06
IFIH1	0.532553	0.000693847	0.00192663	0.652213	1.79411	0.744968	6.85071e-06
ADAMTSL3	0.4216	0.00886803	0.0143475	0.651959	2.41728	1.14474	2.24769e-06
ID1	0.18897	0.25484	0.266444	0.651719	2.04444	0.687411	8.95362e-05
SLC6A12	0.392709	0.0147349	0.0212996	0.650768	1.89444	2.7867	0.000170796
PRR4	0.721633	1.02979e-06	2.16983e-05	0.650318	4.89347	2.21243	1.14192e-06
CRYM	0.573257	0.000218706	0.000805971	0.650284	2.58277	0.879653	3.63718e-06
CPE	0.645038	1.96216e-05	0.000137813	0.647632	4.18234	1.25839	4.94987e-08
DCK	0.604114	8.26189e-05	0.000381997	0.646894	2.456	0.531238	9.31154e-06
KIAA1324	0.407375	0.0116646	0.0178102	0.646412	4.21656	1.44546	2.59997e-07
EMP1	0.34785	0.0329464	0.0424817	0.644684	6.15972	1.29311	3.13804e-08
NFKBIE	0.534741	0.000654326	0.00186906	0.644347	2.80141	0.762209	2.07498e-06
USP48	0.460554	0.00395584	0.00744997	0.643311	2.69714	0.428064	0.000131486
GLCE	0.411095	0.0108687	0.0167665	0.642154	1.79169	0.42765	0.000203446
RAB1B	0.363388	0.0255332	0.0338741	0.642129	4.15343	0.31503	0.00230457
HAS3	0.397308	0.0140727	0.0205413	0.640641	1.59158	1.03726	0.000111369
PRH1	0.506073	0.00137137	0.00315245	0.638417	2.8244	2.03451	1.35932e-07
NAGS	0.726885	8.58104e-07	2.16983e-05	0.638014	4.43662	1.09944	9.15146e-07
CTNNBIP1	0.621403	4.59611e-05	0.000256437	0.637066	1.96661	0.702967	4.24036e-07
MARK4	0.342598	0.0358232	0.0456001	0.634778	1.68388	0.310669	0.00125092
ECM1	0.202101	0.222829	0.235449	0.634225	5.78119	2.06236	6.64542e-09
ISG15	0.38571	0.0173603	0.0243861	0.63422	1.84411	0.97355	1.63861e-05
SLC25A28	0.374986	0.0209568	0.0286955	0.63353	1.41442	0.444092	0.00133019
SRD5A1	0.435824	0.00666948	0.0111845	0.632982	1.50749	0.622346	4.27864e-06
C10orf47	0.169275	0.308417	0.318555	0.632913	4.97984	0.570158	3.42533e-06
NCCRP1	0.0775796	0.642311	0.647736	0.632265	4.5211	1.2582	4.64975e-05
NCMAP	0.640004	2.36323e-05	0.000158523	0.632078	2.83347	1.12268	9.47755e-09
SLC7A4	0.352883	0.0303715	0.0398501	0.631112	2.44383	0.768937	0.000174291
SLC35B1	0.434074	0.00691163	0.0115258	0.630815	1.25914	0.362477	0.00201484
LYPD2	0.212386	0.199783	0.213425	0.629845	1.52357	0.926224	7.63386e-05
PPP1R3C	0.248058	0.132985	0.14675	0.626298	1.72749	1.32518	0.000227592
LY6G6C	0.20057	0.227275	0.2393	0.625558	1.8006	2.02413	7.93626e-05
LY6D	0.176496	0.287991	0.300054	0.625445	1.38586	1.52047	8.63182e-10
ZNF16	0.145421	0.382292	0.392145	0.625219	1.28251	0.41037	0.00288366
ATAD3C	0.409415	0.010696	0.016629	0.622797	1.06125	2.13324	0.000150738
SLC26A9	0.157028	0.346444	0.355985	0.62023	2.56848	1.83348	0.000198797
CYP27B1	0.486158	0.00221612	0.00454647	0.618839	1.20773	1.21131	0.00604015
COX4I1	0.570194	0.000239736	0.000867408	0.617587	2.66209	0.420082	0.000142244
NFKBIB	0.341285	0.0365739	0.0462598	0.613768	1.7469	0.441396	9.31154e-06
ARRDC4	0.477405	0.00271412	0.0054011	0.613582	1.31771	0.691065	3.2103e-06
FAXC	0.559033	0.000332618	0.00109106	0.612867	1.17002	0.743807	0.000302928
PLAA	0.477623	0.00270056	0.00539209	0.61128	1.34961	0.350057	0.000617341
MLKL	0.425101	0.00827583	0.0134991	0.608801	0.936936	0.7337	0.00493236
PROKR2	0.318141	0.0515889	0.0620938	0.607625	1.01211	2.6045	0.000155682
MARCH5	0.493818	0.00184838	0.003941	0.6071	1.15496	0.401271	0.000154969
TEP1	0.429259	0.0076172	0.012667	0.606702	1.70692	0.638771	7.0249e-05
S100A8	0.328373	0.0446684	0.0550972	0.606389	3.64814	2.03845	6.90377e-08
TMCC3	0.271912	0.098733	0.11206	0.604424	1.91015	0.786187	3.89922e-07
CD68	0.22486	0.174162	0.189389	0.603463	3.09832	0.580626	8.97665e-06
VSIG10L	0.269519	0.101763	0.114844	0.601017	2.6284	1.54632	0.00051272
DGKQ	0.205821	0.21429	0.228041	0.600958	1.04539	0.381826	0.00147328
PIK3R5	0.36992	0.0222584	0.0302006	0.600738	0.920153	1.75694	0.000283194
PARP14	0.494255	0.0018291	0.00392795	0.600737	2.09825	0.566468	6.95964e-06
NDRG3	0.439326	0.00620715	0.010618	0.599027	0.977988	0.397743	0.000452304
NLRP10	0.078541	0.639276	0.645766	0.598148	2.24646	1.5232	0.00103238
TMTC1	0.201444	0.22436	0.236648	0.597299	1.21758	1.01226	0.000402883
EFNA3	0.107123	0.52071	0.52868	0.596918	2.33564	0.7667	4.98881e-06
MLX	0.377394	0.0200992	0.0276479	0.596488	1.02202	0.293147	0.00211188
ARRDC2	0.260969	0.113484	0.12735	0.595658	1.5429	0.624758	3.96561e-06
MAPRE2	0.25528	0.12179	0.135651	0.595091	1.22908	0.941072	0.00023983
CLOCK	0.405843	0.0120065	0.0181466	0.595067	0.741181	0.333735	0.00192001
PHKB	0.532553	0.000693847	0.00192663	0.592922	1.02859	0.360036	0.000202486
CBR1	0.314586	0.0548665	0.0657737	0.592217	1.42055	0.473754	0.000192023
AIDA	0.710253	1.56103e-06	2.44942e-05	0.591118	2.47046	0.437706	3.04455e-05
VWF	0.294828	0.07235	0.0846921	0.590412	0.918054	2.17758	0.000670068
ZNF79	0.120473	0.469815	0.478634	0.590123	0.879544	0.393166	0.0146878
ZMAT4	0.301045	0.066263	0.0784901	0.589141	0.953313	4.10751	1.85665e-05
GALNT12	0.270817	0.100138	0.113224	0.588743	0.915737	0.345285	0.00447266
IL1RL2	0.27607	0.0935333	0.10759	0.588431	0.706244	1.40014	0.0010204
TTPA	0.538579	0.000486195	0.00143692	0.588295	1.6533	2.06056	2.8178e-06
BMX	0.36297	0.0251071	0.0334545	0.587538	2.13391	2.15775	9.26978e-05
MICALL2	0.273225	0.0970674	0.110802	0.585224	0.934301	0.607523	0.000161536
KCNN3	0.378133	0.0192445	0.0266566	0.585207	0.852192	1.72925	0.000694914
EIF1AD	0.324215	0.0475664	0.0581909	0.584121	1.13345	0.443049	0.000659343
AVPI1	0.459022	0.00409017	0.00763072	0.58317	0.756765	0.791833	1.92648e-09
ARF5	0.204727	0.216777	0.230277	0.581593	1.23627	0.243457	0.0106454
GNA13	0.419411	0.00925641	0.014697	0.580214	0.795932	0.331283	0.000532698
HFE	0.443046	0.00574667	0.0100905	0.579222	1.00568	0.493967	0.000754621
GZMB	0.222595	0.179189	0.193796	0.578913	0.578501	3.15398	0.000604758
LOC100507127	0.219626	0.185211	0.199947	0.57774	1.46808	2.04531	0.0010976
PLCH2	0.204289	0.217778	0.230929	0.577674	1.34884	0.52848	0.00158339
SSR1	0.573476	0.000217269	0.00080565	0.577602	1.57401	0.416264	0.000172061
ENTPD6	0.498413	0.00165461	0.00359202	0.577173	2.39382	0.544782	9.79672e-06
CA9	0.425015	0.00781675	0.0129269	0.574626	0.544727	1.62766	0.000406867
GHDC	0.213043	0.198372	0.212617	0.574399	0.779623	0.476065	0.00184034
CREG2	0.324519	0.0468333	0.0576484	0.572425	0.597461	1.92363	0.00411363
YIF1A	0.310209	0.0584707	0.0698141	0.570668	0.784393	0.339058	0.00390973
LYPD6B	0.529051	0.000761522	0.00204788	0.568446	1.52381	0.618869	5.41927e-05
DCUN1D2	0.333844	0.0410762	0.0511952	0.568299	0.548556	0.369083	0.00382673
MTMR14	0.244994	0.137961	0.151402	0.567645	2.08148	0.349899	0.000398344
IPPK	0.337127	0.0390369	0.0487553	0.567298	0.775766	0.577717	0.000698627
SHC2	0.438888	0.00626338	0.0106531	0.566616	0.790806	0.729724	6.23018e-06
TMPRSS11A	0.207791	0.209863	0.223729	0.566147	2.02023	2.18973	2.11097e-06
LRRC8A	0.218853	0.186801	0.2013	0.566078	0.89967	1.1379	0.0239097
IFI27	0.691432	3.23702e-06	4.29445e-05	0.562425	1.86085	1.02271	2.61232e-05
PIK3CG	0.437849	0.00597338	0.0103067	0.561986	0.909323	2.11645	0.00186059
STXBP5	0.254185	0.123439	0.137231	0.56157	0.664381	0.258741	0.00918344
CHFR	0.228581	0.167002	0.181935	0.560549	1.05792	0.390885	0.000126935
PRDM1	0.123974	0.456922	0.466294	0.55328	2.99423	0.860145	1.34883e-06
RELL2	0.252653	0.125775	0.139569	0.552333	0.52252	0.516849	0.00545813
PDRG1	0.395558	0.014532	0.0210573	0.552155	0.565223	0.478611	0.000619751
ZBTB17	0.165773	0.318646	0.328552	0.552027	0.434979	0.369315	0.00131284
NAA50	0.509356	0.00126377	0.00294715	0.551887	0.676301	0.587988	2.49977e-05
PLSCR1	0.250246	0.129514	0.143185	0.549846	0.38445	0.282582	0.00523722
ATRNL1	0.674232	3.46876e-06	4.31426e-05	0.548119	1.54324	2.7177	7.68012e-06
ETV7	0.477186	0.00272774	0.00541017	0.547007	0.574998	0.721275	0.00632586
MAL	0.0697922	0.677143	0.681711	0.546922	3.55643	3.89715	2.97059e-05
SYT16	0.247415	0.134234	0.147583	0.546053	0.377561	1.50136	0.00391798
EIF3H	0.364263	0.0251609	0.0334545	0.545271	1.22308	0.356925	0.00113138
RNASEL	0.169493	0.307784	0.318453	0.544334	0.502839	0.322625	0.00125441
ACSF2	0.569318	0.00024607	0.000884963	0.543976	0.508008	0.483565	1.23055e-05
GAN	0.0169603	0.919613	0.921156	0.54092	2.30859	0.509114	3.60916e-05
BIN2	0.212685	0.19984	0.213425	0.539884	0.571547	1.7205	0.00879951
PAPOLG	0.301018	0.0666585	0.0786465	0.538993	0.470163	0.324843	0.00439904
IBTK	0.488565	0.00209415	0.00435612	0.538367	0.810115	0.401503	0.000443829
SLC9A2	0.223985	0.175878	0.190562	0.536713	0.82549	1.11442	0.000520395
HERC6	0.102746	0.537975	0.545282	0.534305	0.71161	0.408028	0.00806243
TFF3	0.600613	9.26967e-05	0.000401014	0.533175	1.74134	1.92176	1.64599e-06
RHOH	0.442171	0.00585226	0.0101564	0.531671	1.17899	1.27176	3.20664e-05
PRR11	0.294015	0.0734897	0.0858579	0.531297	0.347794	0.749255	0.026961
PLA2R1	0.55947	0.000328441	0.00108933	0.531292	0.878439	0.549684	3.54736e-05
SLC15A3	0.514389	0.0011133	0.00265856	0.530194	0.374364	0.735684	0.000397331
DENND4A	0.287887	0.079911	0.0922763	0.52828	0.520914	0.368141	0.00199909
FAM3D	0.23055	0.1633	0.178227	0.51921	0.61215	0.592887	0.000331106
SLC10A6	0.100558	0.546711	0.553197	0.519027	1.89912	1.25852	0.000230205
VLDLR	0.288544	0.0792026	0.0918135	0.515969	0.55646	0.473126	0.00105612
TMEM139	0.722946	9.83274e-07	2.16983e-05	0.515952	1.01311	1.24902	2.32801e-05
ZNF598	0.110406	0.507945	0.516598	0.512911	1.2586	0.36283	0.00249818
C2orf54	0.318087	0.052114	0.0625997	0.512864	0.738489	0.613235	0.000208194
TMEM140	0.203633	0.219285	0.232115	0.512199	0.532175	0.540738	0.000425832
CHDH	0.47259	0.00302796	0.0059075	0.510998	0.540798	0.918575	0.00250659
PRRG1	0.236459	0.152552	0.166802	0.508053	0.274595	0.473539	0.0064843
EFR3A	0.540212	0.000564175	0.00164299	0.507504	0.984627	0.29482	0.00159863
PADI1	0.216107	0.191878	0.206027	0.506538	1.74665	1.33913	7.80155e-06
WNT3	0.524674	0.000854355	0.00225686	0.505794	0.616879	0.675079	0.00984098
ATP13A4	0.144327	0.385914	0.395181	0.498536	1.12012	0.632474	2.34425e-05
NET1	0.274319	0.0956961	0.109656	0.497085	0.317898	0.348051	0.00365102
COL6A2	0.272515	0.0978693	0.111504	0.496708	0.175013	2.37515	0.00072985
RAET1G	0.194879	0.240072	0.251885	0.496561	0.375199	0.655753	0.000121504
COX18	0.477842	0.00268706	0.00538314	0.495317	0.445843	0.356014	0.00102816
POLR2J	0.405187	0.0121557	0.0182795	0.493162	0.802768	0.321247	0.00199777
NUDT22	0.397965	0.0139037	0.0204767	0.492991	0.798683	0.403001	0.00406317
FAM193B	0.176277	0.288597	0.300161	0.491182	1.51199	0.25412	0.0136184
TPRA1	0.05482	0.743038	0.746791	0.488713	0.543222	0.479237	0.00192458
S100A12	0.271912	0.098733	0.11206	0.48835	2.02989	1.76582	9.54028e-07
IL22RA1	0.265127	0.107693	0.121307	0.488142	0.190448	0.969418	0.0167537
PI4KAP2	-0.0241821	0.885357	0.888333	0.48801	0.490041	0.638029	1.78016e-05
ECI1	0.4971	0.00170805	0.00369459	0.487941	0.456468	0.346599	0.000827329
NCF1	0.190505	0.25194	0.263874	0.48025	0.211087	2.31621	0.000543531
CRNN	0.172758	0.299642	0.310567	0.478797	1.59457	7.07927	2.28458e-05
LDLRAD2	0.297773	0.0694138	0.0817358	0.477937	0.237233	1.41112	0.0278617
PPT1	0.328811	0.0443719	0.0548448	0.477857	0.171177	0.240374	0.00654485
TRIM15	0.397411	0.0134858	0.0199283	0.47574	0.278726	2.68575	0.00131765
PRKAB2	0.482438	0.00241696	0.00489127	0.469969	0.383807	0.42592	0.00179845
DECR2	0.257906	0.117901	0.131811	0.469147	0.158238	0.364255	0.0117864
PPP1R12A	0.172338	0.299641	0.310567	0.458352	0.557619	0.272553	0.0136517
ARL4D	0.247401	0.13404	0.147583	0.455661	0.165985	0.593649	0.011417
GJB3	-0.0154284	0.9269	0.9269	0.452217	0.323331	0.431074	0.00427388
PLCB4	0.425977	0.00813323	0.0133761	0.451146	1.15944	0.670544	8.57865e-07
GFPT1	0.514827	0.001101	0.00263975	0.443052	0.666087	0.350118	0.000483965
ID3	0.395558	0.014532	0.0210573	0.441771	0.32873	0.973611	9.16944e-08
