# Supplementary material for: A common polymorphism in the Intelectin-1 gene influences mucus plugging in severe asthma
Source: Nat Commun. 2024 May 9;15:3900. doi: 10.1038/s41467-024-48034-5 (PMC11082194; doi:10.1038/s41467-024-48034-5)
Supplement: Supplementary file 4 — Supplementary Data 2 [file 41467_2024_48034_MOESM4_ESM.xlsx]

## Sheet: Sheet1
gene	p_val	avg_log2FC	pct.1	pct.2	p_val_adj	cell_type
FCRLA	0	0.867823	0.233	0.001	0	B Cells
AFF3	0	1.21998	0.307	0.003	0	B Cells
BANK1	0	2.10897	0.564	0.022	0	B Cells
MEF2C	0	2.62966	0.733	0.034	0	B Cells
LTB	0	2.73626	0.653	0.023	0	B Cells
HLA-DOB	0	1.00989	0.233	0.002	0	B Cells
BLK	0	0.935876	0.267	0.002	0	B Cells
PAX5	0	1.10185	0.257	0.002	0	B Cells
MS4A1	0	3.80528	0.886	0.008	0	B Cells
CLECL1	0	0.645736	0.163	0.001	0	B Cells
LINC02397	0	1.55973	0.347	0.002	0	B Cells
TCL1A	0	1.97193	0.381	0.002	0	B Cells
IGHD	0	2.32224	0.416	0.002	0	B Cells
IGHM	0	3.74062	0.644	0.018	0	B Cells
LINC00926	0	1.14093	0.267	0.004	0	B Cells
CD19	0	1.0728	0.282	0.004	0	B Cells
CORO1A	0	2.3747	0.658	0.027	0	B Cells
P2RX5	0	1.23764	0.282	0.003	0	B Cells
TNFRSF13B	0	0.843503	0.168	0.001	0	B Cells
CD79B	0	2.66913	0.688	0.005	0	B Cells
FCER2	0	1.3588	0.282	0.001	0	B Cells
NIBAN3	0	0.798749	0.173	0.001	0	B Cells
CD22	0	1.91513	0.495	0.011	0	B Cells
CD79A	0	3.3394	0.847	0.007	0	B Cells
CD37	0	3.15396	0.871	0.09	0	B Cells
SPIB	0	1.62559	0.426	0.003	0	B Cells
VPREB3	0	2.1014	0.475	0.005	0	B Cells
TNFRSF13C	0	1.76702	0.5	0.005	0	B Cells
FCRL2	1.98533e-305	0.958734	0.223	0.003	7.26652e-301	B Cells
CCR6	3.36263e-301	0.835531	0.213	0.003	1.23076e-296	B Cells
FCRL5	1.15051e-298	1.03693	0.203	0.002	4.21099e-294	B Cells
RCSD1	2.29126e-297	1.41075	0.391	0.015	8.38626e-293	B Cells
LIMD2	2.54287e-294	2.01526	0.644	0.049	9.30718e-290	B Cells
TLR10	2.23855e-291	0.789336	0.208	0.003	8.19333e-287	B Cells
NCR3	1.79288e-280	0.664809	0.168	0.001	6.56213e-276	B Cells
IGLC2	1.70164e-276	2.09958	0.431	0.021	6.22817e-272	B Cells
AL139020.1	1.17188e-254	0.875495	0.124	0	4.2892e-250	B Cells
CPNE5	3.95439e-252	0.906771	0.223	0.005	1.44735e-247	B Cells
EBF1	1.90012e-249	0.636693	0.144	0.001	6.95464e-245	B Cells
AC004687.1	1.23291e-247	1.26216	0.391	0.019	4.51257e-243	B Cells
POU2F2	3.01185e-247	1.90804	0.515	0.036	1.10237e-242	B Cells
CD52	1.16188e-241	2.70088	0.941	0.136	4.25261e-237	B Cells
SELL	1.50549e-240	1.21778	0.277	0.009	5.51025e-236	B Cells
IKZF3	1.84947e-233	1.20001	0.351	0.016	6.76924e-229	B Cells
FCRL3	4.2685e-233	0.658788	0.134	0.001	1.56231e-228	B Cells
LY86-AS1	6.92114e-231	0.529051	0.124	0.001	2.5332e-226	B Cells
ADAM19	2.00451e-214	0.594575	0.153	0.002	7.3367e-210	B Cells
CD72	9.93007e-214	1.21689	0.252	0.008	3.6345e-209	B Cells
IGKC	7.07443e-211	3.31997	0.584	0.059	2.58931e-206	B Cells
PNOC	2.84722e-194	0.453197	0.119	0.001	1.04211e-189	B Cells
SIT1	1.9814e-191	0.733547	0.163	0.003	7.25214e-187	B Cells
HLA-DQA1	1.73503e-190	2.44882	0.817	0.129	6.35038e-186	B Cells
HLA-DPB1	4.41382e-189	2.76904	0.955	0.207	1.6155e-184	B Cells
CD48	1.20873e-185	1.30534	0.386	0.026	4.42407e-181	B Cells
SLAMF6	3.69725e-171	0.425799	0.124	0.002	1.35323e-166	B Cells
AC025164.1	1.22992e-167	1.1938	0.327	0.02	4.50162e-163	B Cells
PTPRC	2.32104e-167	2.02211	0.713	0.106	8.49525e-163	B Cells
NCF1	5.84209e-165	1.61566	0.48	0.048	2.13826e-160	B Cells
HVCN1	1.47585e-161	1.45984	0.411	0.036	5.40178e-157	B Cells
IGLC1	3.63546e-161	1.93502	0.168	0.005	1.33062e-156	B Cells
TRBC2	9.17643e-160	0.96927	0.252	0.012	3.35867e-155	B Cells
FAM30A	4.1261e-159	0.585289	0.129	0.002	1.51019e-154	B Cells
SNX22	1.17756e-155	0.74318	0.158	0.004	4.30997e-151	B Cells
AC243960.1	3.96122e-155	0.882343	0.223	0.009	1.44985e-150	B Cells
HLA-DPA1	5.73293e-149	2.75837	0.955	0.289	2.09831e-144	B Cells
IGHG3	4.31926e-148	0.51251	0.114	0.002	1.58089e-143	B Cells
JCHAIN	1.19085e-147	1.26938	0.198	0.008	4.35861e-143	B Cells
TMEM156	7.85123e-144	0.588404	0.149	0.004	2.87363e-139	B Cells
CD180	1.37003e-143	0.735833	0.203	0.008	5.01443e-139	B Cells
GAPT	2.83868e-137	0.992945	0.262	0.016	1.03899e-132	B Cells
CD27	4.60868e-133	0.641108	0.168	0.006	1.68682e-128	B Cells
P2RY10	2.57248e-128	0.486494	0.139	0.004	9.41554e-124	B Cells
FCMR	3.48648e-126	1.34506	0.366	0.036	1.27608e-121	B Cells
SP140	3.27472e-121	0.86938	0.262	0.018	1.19858e-116	B Cells
HLA-DRB1	2.04439e-119	2.58569	0.98	0.427	7.48267e-115	B Cells
RAC2	3.41945e-115	1.58781	0.475	0.068	1.25155e-110	B Cells
TRAF3IP3	5.08932e-115	0.994725	0.262	0.019	1.86274e-110	B Cells
PLEKHO1	3.73229e-112	0.984126	0.282	0.023	1.36606e-107	B Cells
P2RY8	6.92442e-112	0.400516	0.104	0.002	2.53441e-107	B Cells
SLAMF1	7.65385e-112	0.430432	0.104	0.002	2.80138e-107	B Cells
GPR18	8.50125e-112	0.579139	0.124	0.004	3.11154e-107	B Cells
IGLC3	6.25935e-109	2.76557	0.297	0.027	2.29098e-104	B Cells
CD74	4.33573e-107	2.62089	0.995	0.713	1.58692e-102	B Cells
HLA-DRA	4.02398e-103	2.33754	0.97	0.542	1.47282e-98	B Cells
CD69	4.85918e-102	0.716803	0.208	0.013	1.77851e-97	B Cells
LAT2	1.29435e-101	1.06497	0.297	0.029	4.73746e-97	B Cells
INPP5D	5.31445e-98	0.891954	0.238	0.019	1.94514e-93	B Cells
IGHG1	2.16042e-97	0.282488	0.139	0.006	7.90734e-93	B Cells
LAPTM5	1.47111e-96	1.40313	0.614	0.119	5.38439e-92	B Cells
LINC01857	2.66378e-96	0.632837	0.149	0.007	9.74969e-92	B Cells
SEPTIN6	1.27546e-93	1.42233	0.45	0.075	4.66832e-89	B Cells
TBC1D10C	7.22297e-93	0.821459	0.257	0.023	2.64368e-88	B Cells
FCGR2B	1.42774e-90	0.449695	0.119	0.004	5.22567e-86	B Cells
IGHA1	3.87133e-90	2.23076	0.233	0.02	1.41694e-85	B Cells
ANXA6	4.1737e-90	0.858502	0.252	0.023	1.52762e-85	B Cells
ETS1	6.76179e-90	1.19005	0.371	0.052	2.47488e-85	B Cells
CD53	2.37354e-89	1.41859	0.436	0.07	8.68739e-85	B Cells
RASGRP2	7.41358e-89	0.813244	0.233	0.02	2.71345e-84	B Cells
TMSB4X	1.7073e-88	1.90908	0.99	0.685	6.24887e-84	B Cells
IKZF1	1.69731e-87	1.06591	0.327	0.04	6.21234e-83	B Cells
FAU	8.0407e-87	1.40552	0.99	0.934	2.94298e-82	B Cells
GMFG	2.60672e-86	1.2644	0.48	0.085	9.54084e-82	B Cells
AIM2	6.49286e-85	0.451043	0.129	0.006	2.37645e-80	B Cells
TNF	1.71831e-83	0.580151	0.144	0.008	6.2892e-79	B Cells
RALGPS2	6.23861e-83	1.58531	0.515	0.112	2.28339e-78	B Cells
PARP15	2.51513e-79	0.769733	0.153	0.009	9.20561e-75	B Cells
BTG1	8.7612e-79	1.89575	0.891	0.493	3.20669e-74	B Cells
MZB1	4.85029e-77	0.894111	0.193	0.016	1.77526e-72	B Cells
ITGA4	1.11297e-76	0.901414	0.243	0.025	4.0736e-72	B Cells
RHOH	1.74433e-76	0.791105	0.218	0.02	6.38444e-72	B Cells
RUBCNL	1.81055e-75	0.457611	0.119	0.006	6.62678e-71	B Cells
HLA-DQB1	2.41303e-75	1.55359	0.678	0.198	8.83191e-71	B Cells
TMSB10	2.72739e-72	1.68024	0.965	0.744	9.98252e-68	B Cells
TSPAN33	3.10802e-72	0.598461	0.153	0.01	1.13757e-67	B Cells
HLA-DMB	3.61155e-72	1.27585	0.465	0.098	1.32186e-67	B Cells
ARHGDIB	2.71977e-71	1.66181	0.658	0.211	9.95462e-67	B Cells
GNG7	1.20687e-70	0.769514	0.198	0.018	4.41727e-66	B Cells
TRAF5	1.83025e-70	0.822145	0.208	0.02	6.69891e-66	B Cells
LY86	6.08267e-69	1.03213	0.327	0.05	2.22632e-64	B Cells
STK17A	2.48516e-67	1.54499	0.54	0.15	9.09592e-63	B Cells
MIR155HG	7.40973e-66	0.662779	0.129	0.008	2.71203e-61	B Cells
GPR183	4.4846e-63	0.483894	0.134	0.009	1.64141e-58	B Cells
TTN	8.80626e-63	0.588125	0.168	0.015	3.22318e-58	B Cells
JAK3	2.48031e-62	0.364041	0.114	0.006	9.07819e-58	B Cells
BACH2	6.46244e-60	0.465404	0.109	0.006	2.36532e-55	B Cells
ARHGAP45	1.21584e-59	0.652792	0.168	0.015	4.45009e-55	B Cells
TAGAP	2.05135e-59	0.471692	0.119	0.008	7.50816e-55	B Cells
CIITA	1.34328e-58	1.01656	0.327	0.059	4.91655e-54	B Cells
STAP1	4.22757e-58	0.491489	0.134	0.01	1.54733e-53	B Cells
KLF2	2.55755e-57	1.71456	0.426	0.105	9.36087e-53	B Cells
RAB30	2.74745e-57	0.592471	0.173	0.017	1.0056e-52	B Cells
HLA-E	2.09133e-56	1.70915	0.792	0.46	7.65448e-52	B Cells
CYBA	1.34113e-55	1.42053	0.891	0.687	4.90869e-51	B Cells
LCP1	1.58038e-55	1.24061	0.426	0.095	5.78435e-51	B Cells
HLA-B	1.34875e-54	1.09113	0.99	0.894	4.93657e-50	B Cells
UBA52	3.54308e-54	1.15619	0.95	0.852	1.2968e-49	B Cells
IRF8	4.22031e-54	0.867919	0.243	0.035	1.54468e-49	B Cells
BTK	2.33888e-53	0.862216	0.267	0.043	8.56055e-49	B Cells
PCED1B-AS1	3.05322e-53	0.908001	0.272	0.045	1.11751e-48	B Cells
PDE4B	1.201e-52	0.473658	0.109	0.007	4.39577e-48	B Cells
IL2RG	5.027e-52	0.8293	0.252	0.039	1.83993e-47	B Cells
APBB1IP	1.06789e-51	0.888892	0.257	0.041	3.90859e-47	B Cells
B2M	1.30817e-51	0.970197	1	0.993	4.78803e-47	B Cells
ACTB	1.75468e-51	1.37212	0.955	0.885	6.42231e-47	B Cells
MARCH1	3.96289e-51	1.04852	0.312	0.06	1.45046e-46	B Cells
PHACTR1	4.11035e-51	1.13358	0.312	0.06	1.50443e-46	B Cells
PTPN7	3.97112e-50	0.482177	0.144	0.013	1.45347e-45	B Cells
HLA-DOA	7.07537e-50	0.697993	0.213	0.029	2.58966e-45	B Cells
HLA-DMA	1.0336e-49	1.40776	0.619	0.244	3.78306e-45	B Cells
SCIMP	5.40716e-49	1.15975	0.327	0.069	1.97907e-44	B Cells
RIPOR2	7.18305e-49	1.34862	0.48	0.147	2.62907e-44	B Cells
COTL1	2.67199e-48	1.17049	0.416	0.106	9.77974e-44	B Cells
HHEX	4.41437e-48	0.436706	0.144	0.014	1.6157e-43	B Cells
FXYD5	1.49899e-47	1.24666	0.436	0.121	5.48646e-43	B Cells
PRKCB	1.53303e-47	1.08658	0.307	0.063	5.61104e-43	B Cells
ENTPD1	1.98714e-45	0.646689	0.183	0.024	7.27313e-41	B Cells
CLEC2D	4.7016e-45	1.10053	0.307	0.065	1.72083e-40	B Cells
FADS3	9.72831e-45	0.43392	0.114	0.009	3.56066e-40	B Cells
CXCR4	1.46663e-44	0.757575	0.223	0.035	5.368e-40	B Cells
GPSM3	1.6139e-44	1.05859	0.356	0.089	5.90703e-40	B Cells
ACAP1	1.84407e-43	1.04047	0.347	0.084	6.74948e-39	B Cells
SUSD3	2.55962e-43	0.35441	0.109	0.009	9.36845e-39	B Cells
IL16	5.47292e-43	0.753714	0.233	0.04	2.00314e-38	B Cells
RASSF2	3.37383e-42	0.411137	0.119	0.011	1.23485e-37	B Cells
ANKRD44	1.3381e-41	0.966051	0.282	0.06	4.89758e-37	B Cells
BIN1	5.39729e-41	0.581014	0.168	0.022	1.97546e-36	B Cells
ICAM3	2.48824e-40	0.916529	0.287	0.063	9.1072e-36	B Cells
BIN2	2.76011e-40	0.649662	0.198	0.031	1.01023e-35	B Cells
AC114760.2	1.14363e-39	0.736163	0.218	0.038	4.18579e-35	B Cells
CYTH4	2.05611e-39	0.512369	0.163	0.022	7.52555e-35	B Cells
EVI2B	7.48169e-39	0.880372	0.307	0.071	2.73837e-34	B Cells
BLNK	7.8151e-39	0.676652	0.218	0.038	2.8604e-34	B Cells
CYB561A3	3.70497e-38	1.0059	0.351	0.097	1.35606e-33	B Cells
NACA	2.56101e-37	0.821197	0.955	0.871	9.37356e-33	B Cells
SP110	3.48242e-37	1.11343	0.416	0.138	1.2746e-32	B Cells
AC009950.1	5.30362e-37	0.778427	0.233	0.045	1.94118e-32	B Cells
RFTN1	7.10293e-37	0.606935	0.134	0.016	2.59974e-32	B Cells
ID3	8.37009e-36	1.00724	0.297	0.073	3.06354e-31	B Cells
DOCK8	8.8649e-36	0.898243	0.327	0.086	3.24464e-31	B Cells
PFN1	1.92491e-35	1.28432	0.866	0.732	7.04536e-31	B Cells
ARPC3	4.87196e-35	1.09178	0.837	0.723	1.78319e-30	B Cells
LYL1	1.34656e-34	0.867447	0.248	0.054	4.92853e-30	B Cells
SYK	2.40413e-34	0.946886	0.302	0.079	8.79934e-30	B Cells
SEPTIN1	2.72893e-34	0.830204	0.282	0.069	9.98815e-30	B Cells
RUNX3	5.09916e-34	0.688151	0.158	0.023	1.86634e-29	B Cells
PSMB8-AS1	8.15464e-34	0.783599	0.228	0.047	2.98468e-29	B Cells
WAS	1.88793e-33	0.633944	0.213	0.041	6.91002e-29	B Cells
DOCK2	4.24875e-33	0.619176	0.208	0.04	1.55508e-28	B Cells
PLCG2	4.88457e-33	0.475447	0.163	0.026	1.7878e-28	B Cells
SH3BGRL3	5.02077e-33	1.22457	0.733	0.481	1.83765e-28	B Cells
STK17B	5.8749e-33	1.16762	0.455	0.176	2.15027e-28	B Cells
ISG20	1.43637e-32	1.37442	0.421	0.158	5.25725e-28	B Cells
RGS19	2.40943e-32	0.755063	0.228	0.049	8.81877e-28	B Cells
EEF1B2	1.18869e-31	1.06795	0.876	0.793	4.35074e-27	B Cells
CYTIP	1.44968e-31	0.616362	0.183	0.033	5.30599e-27	B Cells
PPP1R18	1.45515e-31	0.669011	0.203	0.04	5.32601e-27	B Cells
CYBB	1.50442e-31	0.790865	0.292	0.073	5.50633e-27	B Cells
HIST1H1D	1.63439e-31	0.769141	0.208	0.041	5.98204e-27	B Cells
SERPINB9	2.36804e-31	0.422099	0.109	0.012	8.66725e-27	B Cells
PARP1	4.11803e-31	1.17185	0.554	0.281	1.50724e-26	B Cells
ABI3	4.96719e-31	0.400867	0.104	0.011	1.81804e-26	B Cells
TRAC	9.77559e-31	0.473824	0.119	0.015	3.57796e-26	B Cells
IFITM2	1.80082e-29	1.12337	0.436	0.173	6.59117e-25	B Cells
CD83	1.87446e-29	0.890281	0.223	0.05	6.86071e-25	B Cells
PTPN6	3.50719e-29	1.02473	0.356	0.121	1.28367e-24	B Cells
S1PR4	5.86166e-29	0.504097	0.134	0.02	2.14543e-24	B Cells
WDFY4	2.36082e-28	0.434962	0.139	0.022	8.64082e-24	B Cells
PSMB9	1.02011e-27	1.0893	0.475	0.219	3.73371e-23	B Cells
EEF1A1	1.24507e-27	0.517838	1	0.991	4.5571e-23	B Cells
HCLS1	2.19988e-27	0.779374	0.277	0.077	8.05177e-23	B Cells
CSK	2.39378e-27	0.932391	0.332	0.11	8.76148e-23	B Cells
SOCS1	3.42922e-27	0.650711	0.198	0.043	1.25513e-22	B Cells
STX7	6.707e-27	1.12196	0.416	0.172	2.45483e-22	B Cells
OAZ1	1.77334e-26	0.918983	0.822	0.711	6.4906e-22	B Cells
MSN	2.36848e-26	0.915369	0.351	0.121	8.66889e-22	B Cells
EMP3	2.53509e-26	0.955382	0.436	0.175	9.27869e-22	B Cells
RACK1	4.39933e-26	0.643515	0.985	0.905	1.6102e-21	B Cells
HLA-C	1.15115e-25	0.831677	0.891	0.783	4.21332e-21	B Cells
PFDN5	1.29352e-25	0.745556	0.921	0.842	4.73442e-21	B Cells
SLC2A3	1.30674e-25	0.480004	0.139	0.023	4.7828e-21	B Cells
ARHGAP15	1.31675e-25	0.354318	0.104	0.014	4.81943e-21	B Cells
TPM3	2.03437e-24	1.19242	0.614	0.407	7.44599e-20	B Cells
IFI30	2.59116e-24	0.517313	0.54	0.248	9.48392e-20	B Cells
RNASE6	3.31122e-24	0.331716	0.109	0.016	1.21194e-19	B Cells
CALHM6	1.02679e-23	0.574596	0.158	0.032	3.75816e-19	B Cells
CD40	2.91556e-23	0.924717	0.272	0.088	1.06712e-18	B Cells
FERMT3	3.92127e-23	0.499958	0.193	0.046	1.43522e-18	B Cells
BIRC3	7.04163e-23	1.1035	0.317	0.115	2.57731e-18	B Cells
FNBP1	8.68008e-23	0.912966	0.322	0.119	3.17699e-18	B Cells
PLEK	1.21934e-22	0.808431	0.233	0.065	4.46292e-18	B Cells
BCAS4	6.43373e-22	0.821476	0.262	0.084	2.35481e-17	B Cells
DENND3	4.37895e-21	0.642902	0.158	0.035	1.60274e-16	B Cells
MALAT1	8.11416e-21	0.492421	1	1	2.96987e-16	B Cells
KIAA0040	1.30811e-20	0.600262	0.178	0.044	4.78783e-16	B Cells
SMAP2	2.47113e-20	1.058	0.426	0.211	9.0446e-16	B Cells
BCL11A	2.7999e-20	1.15376	0.455	0.239	1.02479e-15	B Cells
ATP2B1-AS1	4.64135e-20	0.756562	0.203	0.057	1.69878e-15	B Cells
LSP1	5.02694e-20	1.06379	0.411	0.195	1.83991e-15	B Cells
SEPTIN7	7.26148e-20	0.935036	0.703	0.562	2.65778e-15	B Cells
PIK3AP1	9.1874e-20	0.611894	0.178	0.045	3.36268e-15	B Cells
RNASET2	1.46792e-19	1.12959	0.446	0.242	5.37275e-15	B Cells
EEF1D	1.75527e-19	0.642305	0.891	0.832	6.42447e-15	B Cells
WIPF1	2.87515e-19	0.516746	0.198	0.055	1.05233e-14	B Cells
MARCKSL1	3.38404e-19	1.24383	0.272	0.099	1.23859e-14	B Cells
NCKAP1L	8.06205e-19	0.544416	0.223	0.066	2.95079e-14	B Cells
PARVG	9.70061e-19	0.520876	0.163	0.04	3.55052e-14	B Cells
RESF1	1.29354e-18	0.802975	0.307	0.123	4.73449e-14	B Cells
HLA-A	1.42755e-18	0.773032	0.837	0.794	5.22498e-14	B Cells
FMNL3	1.84831e-18	0.363903	0.114	0.022	6.76501e-14	B Cells
IGFLR1	2.1407e-18	0.452095	0.149	0.035	7.83518e-14	B Cells
FCHSD2	3.2839e-18	0.645729	0.208	0.063	1.20194e-13	B Cells
ARHGAP25	3.32197e-18	0.382992	0.124	0.025	1.21587e-13	B Cells
FAM49B	5.63187e-18	0.809154	0.356	0.164	2.06132e-13	B Cells
SWAP70	9.24676e-18	0.979721	0.361	0.173	3.38441e-13	B Cells
TMC8	9.36909e-18	0.37653	0.104	0.019	3.42918e-13	B Cells
RHOF	1.85415e-17	0.474448	0.129	0.028	6.78638e-13	B Cells
ORAI2	4.43858e-17	0.809174	0.327	0.141	1.62456e-12	B Cells
TLN1	6.28333e-17	0.841784	0.48	0.288	2.29976e-12	B Cells
SNHG5	6.89505e-17	0.931978	0.53	0.35	2.52366e-12	B Cells
LBH	1.16687e-16	0.829128	0.252	0.094	4.27086e-12	B Cells
PCED1B	1.88144e-16	0.368666	0.109	0.022	6.88626e-12	B Cells
ARHGEF1	3.57638e-16	0.597412	0.213	0.071	1.30899e-11	B Cells
SAMSN1	5.40972e-16	0.539837	0.144	0.036	1.98001e-11	B Cells
REL	5.51629e-16	0.940901	0.361	0.179	2.01902e-11	B Cells
ZFP36L2	7.05505e-16	0.971139	0.52	0.335	2.58222e-11	B Cells
FGD2	8.55983e-16	0.663857	0.183	0.056	3.13298e-11	B Cells
RINL	8.70181e-16	0.474901	0.139	0.035	3.18495e-11	B Cells
RAB8B	9.40774e-16	0.654861	0.198	0.064	3.44333e-11	B Cells
TPT1	9.495e-16	0.403334	0.975	0.961	3.47526e-11	B Cells
STK4	1.16772e-15	0.821545	0.337	0.159	4.27397e-11	B Cells
SKAP2	1.82766e-15	0.6183	0.277	0.112	6.6894e-11	B Cells
BTG2	1.88391e-15	0.825353	0.545	0.334	6.89531e-11	B Cells
PTMA	5.7775e-15	0.390549	1	0.993	2.11462e-10	B Cells
GLIPR1	8.65695e-15	0.587441	0.193	0.063	3.16853e-10	B Cells
SASH3	9.10374e-15	0.338999	0.119	0.028	3.33206e-10	B Cells
QRSL1	1.78173e-14	0.659611	0.218	0.08	6.5213e-10	B Cells
GRB2	2.27859e-14	0.842046	0.436	0.257	8.33987e-10	B Cells
LRMP	2.44057e-14	0.773122	0.238	0.093	8.93272e-10	B Cells
ALOX5AP	3.32893e-14	0.457796	0.282	0.107	1.21842e-09	B Cells
ARHGAP30	4.09061e-14	0.60207	0.193	0.065	1.49721e-09	B Cells
ACTG1	7.28811e-14	0.805994	0.817	0.816	2.66752e-09	B Cells
GLS	1.16806e-13	0.646432	0.228	0.089	4.27521e-09	B Cells
TMEM131L	1.35094e-13	0.443361	0.139	0.038	4.94458e-09	B Cells
EEF1G	1.80115e-13	0.440316	0.916	0.872	6.59239e-09	B Cells
MYO1G	1.83898e-13	0.333143	0.119	0.03	6.73084e-09	B Cells
MPEG1	2.32469e-13	0.506408	0.104	0.024	8.50859e-09	B Cells
STAG3	2.75937e-13	0.470799	0.104	0.024	1.00996e-08	B Cells
SLC25A45	3.54477e-13	0.654011	0.193	0.069	1.29742e-08	B Cells
NCF4	3.74504e-13	0.385454	0.139	0.039	1.37072e-08	B Cells
AP1S2	4.12504e-13	0.453111	0.163	0.052	1.50981e-08	B Cells
RHBDF2	4.43213e-13	0.578279	0.173	0.058	1.6222e-08	B Cells
MYL12A	6.96289e-13	0.655502	0.723	0.642	2.54849e-08	B Cells
ATM	7.19855e-13	0.745328	0.386	0.221	2.63474e-08	B Cells
EAF2	9.6129e-13	0.563996	0.144	0.043	3.51842e-08	B Cells
HCST	1.2344e-12	0.647437	0.223	0.085	4.51801e-08	B Cells
NCL	2.47524e-12	0.710437	0.708	0.618	9.05962e-08	B Cells
POLD4	2.79353e-12	0.974098	0.475	0.339	1.02246e-07	B Cells
GYPC	3.30038e-12	0.854006	0.327	0.17	1.20797e-07	B Cells
SP100	3.34218e-12	0.886224	0.47	0.334	1.22327e-07	B Cells
ARPC2	3.59273e-12	0.763838	0.668	0.631	1.31498e-07	B Cells
CYSLTR1	5.93582e-12	0.482744	0.134	0.04	2.17257e-07	B Cells
CFL1	6.68856e-12	0.65782	0.683	0.626	2.44808e-07	B Cells
EVI2A	8.65873e-12	0.367338	0.134	0.04	3.16918e-07	B Cells
MBD4	1.08907e-11	0.910945	0.361	0.212	3.98611e-07	B Cells
NUP210	1.09768e-11	0.305492	0.119	0.033	4.01763e-07	B Cells
PLEKHA2	1.67688e-11	0.529326	0.233	0.1	6.13756e-07	B Cells
GRK6	1.83718e-11	0.489601	0.153	0.052	6.72425e-07	B Cells
CYBC1	1.89644e-11	0.482121	0.208	0.084	6.94115e-07	B Cells
GGA2	2.05963e-11	0.664486	0.292	0.145	7.53845e-07	B Cells
TRIM22	3.51913e-11	0.728301	0.262	0.127	1.28804e-06	B Cells
A1BG	3.71301e-11	0.375615	0.129	0.039	1.359e-06	B Cells
SELENOH	6.46711e-11	0.658021	0.634	0.567	2.36703e-06	B Cells
VASP	8.03281e-11	0.67016	0.272	0.135	2.94009e-06	B Cells
AC110769.2	1.24238e-10	0.371726	0.104	0.028	4.54723e-06	B Cells
MAP4K4	1.43162e-10	0.672106	0.252	0.121	5.23988e-06	B Cells
DCK	1.44654e-10	0.583356	0.163	0.06	5.29447e-06	B Cells
SMCHD1	1.52706e-10	0.679415	0.317	0.178	5.58918e-06	B Cells
C1orf162	1.60087e-10	0.474146	0.208	0.083	5.85936e-06	B Cells
ARHGAP4	2.09034e-10	0.372407	0.109	0.031	7.65086e-06	B Cells
ZFAS1	2.84133e-10	0.67784	0.569	0.454	1.03996e-05	B Cells
MAD1L1	3.81324e-10	0.370628	0.129	0.042	1.39569e-05	B Cells
CDKN2D	5.56245e-10	0.519326	0.173	0.067	2.03591e-05	B Cells
CD84	7.56611e-10	0.379633	0.129	0.042	2.76927e-05	B Cells
LSM10	9.37027e-10	0.653102	0.248	0.124	3.42961e-05	B Cells
MYO1F	9.74932e-10	0.377144	0.134	0.045	3.56835e-05	B Cells
LPXN	1.06898e-09	0.392567	0.139	0.048	3.91257e-05	B Cells
IRF1	1.22818e-09	0.854022	0.332	0.198	4.49528e-05	B Cells
TMEM154	1.52544e-09	0.65666	0.322	0.187	5.58325e-05	B Cells
ARPC1B	1.58522e-09	0.701368	0.599	0.509	5.80207e-05	B Cells
UVRAG	1.80874e-09	0.577325	0.178	0.075	6.62018e-05	B Cells
SMDT1	1.89073e-09	0.754115	0.554	0.479	6.92028e-05	B Cells
FMNL1	1.92425e-09	0.44876	0.139	0.049	7.04294e-05	B Cells
ARHGAP24	2.94021e-09	0.681823	0.287	0.159	0.000107615	B Cells
ZEB2	3.4159e-09	0.438772	0.203	0.086	0.000125025	B Cells
BASP1	3.94075e-09	0.830505	0.386	0.237	0.000144236	B Cells
HIST1H1E	4.28281e-09	0.543047	0.173	0.072	0.000156755	B Cells
HNRNPA2B1	4.73036e-09	0.478711	0.762	0.73	0.000173136	B Cells
HOPX	5.10007e-09	0.333458	0.119	0.039	0.000186668	B Cells
ACTR3	5.10965e-09	0.760539	0.411	0.3	0.000187018	B Cells
MIS18BP1	6.18232e-09	0.652608	0.312	0.183	0.000226279	B Cells
BST2	8.22665e-09	0.590278	0.248	0.126	0.000301104	B Cells
ATP2A3	1.12425e-08	0.447742	0.163	0.067	0.000411488	B Cells
HNRNPA1	1.27063e-08	0.64757	0.644	0.604	0.000465063	B Cells
TMEM243	1.3979e-08	0.790729	0.282	0.164	0.000511647	B Cells
SNHG6	1.70869e-08	0.815346	0.421	0.314	0.000625396	B Cells
TNFAIP8	2.03247e-08	0.741074	0.297	0.181	0.000743904	B Cells
CDV3	2.08179e-08	0.731024	0.401	0.295	0.000761955	B Cells
HSH2D	2.47335e-08	0.329085	0.119	0.041	0.000905269	B Cells
ERP29	2.68379e-08	0.672535	0.604	0.562	0.000982294	B Cells
UBE2D2	2.8096e-08	0.681473	0.431	0.325	0.00102834	B Cells
SEMA4D	5.28315e-08	0.400605	0.144	0.057	0.00193369	B Cells
TXNIP	6.05334e-08	0.466518	0.752	0.727	0.00221558	B Cells
ARPC4	6.15988e-08	0.684114	0.317	0.202	0.00225458	B Cells
LSM7	9.65609e-08	0.594348	0.564	0.514	0.00353422	B Cells
XIST	1.3065e-07	0.472104	0.579	0.426	0.00478193	B Cells
MTPN	1.34465e-07	0.721328	0.431	0.329	0.00492156	B Cells
PIP4K2A	2.32977e-07	0.404467	0.168	0.076	0.00852719	B Cells
NSA2	2.39463e-07	0.59689	0.545	0.475	0.00876458	B Cells
HLA-F	2.48437e-07	0.530385	0.248	0.138	0.00909304	B Cells
MALT1	2.9048e-07	0.359348	0.114	0.043	0.0106319	B Cells
DAPP1	3.95376e-07	0.611137	0.228	0.125	0.0144712	B Cells
COMMD6	4.16163e-07	0.531149	0.723	0.743	0.015232	B Cells
ITPR1	5.86915e-07	0.47163	0.218	0.116	0.0214817	B Cells
PARP14	6.18704e-07	0.746304	0.327	0.223	0.0226452	B Cells
GPR82	6.98496e-07	0.354899	0.109	0.041	0.0255656	B Cells
MCUB	7.35187e-07	0.411722	0.134	0.056	0.0269086	B Cells
PALM2-AKAP2	8.63752e-07	0.447682	0.153	0.07	0.0316142	B Cells
DGKD	1.01847e-06	0.463819	0.153	0.071	0.0372771	B Cells
SH3BP5	1.08619e-06	0.552052	0.228	0.128	0.0397555	B Cells
PXK	1.22254e-06	0.390426	0.149	0.067	0.0447461	B Cells
PIKFYVE	1.26332e-06	0.372154	0.139	0.06	0.0462386	B Cells
CCN1	0	1.94578	0.561	0.028	0	Basal
MMP10	0	2.74431	0.808	0.074	0	Basal
KRT17	0	2.96488	0.972	0.184	0	Basal
SOCS3	0	1.87811	0.676	0.053	0	Basal
FOSB	0	2.32382	0.892	0.104	0	Basal
SULT1E1	6.2789e-293	1.72027	0.679	0.075	2.29814e-288	Basal
NPPC	9.41736e-292	1.35234	0.477	0.033	3.44685e-287	Basal
FOS	5.05554e-240	3.2312	0.99	0.306	1.85038e-235	Basal
BCAM	4.03592e-232	2.0586	0.909	0.201	1.47719e-227	Basal
KRT15	6.85908e-226	3.14196	0.986	0.308	2.51049e-221	Basal
JUNB	2.13614e-223	2.96246	0.986	0.336	7.81849e-219	Basal
JUN	6.30806e-211	2.90589	0.983	0.338	2.30881e-206	Basal
KRT5	4.62412e-209	2.27341	0.972	0.266	1.69247e-204	Basal
EGR1	4.02042e-205	2.09354	0.951	0.247	1.47152e-200	Basal
SPRY1	2.86775e-188	1.88089	0.805	0.184	1.04963e-183	Basal
DST	3.28118e-181	2.19367	0.878	0.244	1.20095e-176	Basal
DLK2	3.71119e-172	1.18597	0.554	0.081	1.35833e-167	Basal
POSTN	7.74913e-170	1.21095	0.481	0.062	2.83626e-165	Basal
BTG2	6.21979e-168	2.18066	0.93	0.322	2.27651e-163	Basal
IER2	2.62828e-162	2.03727	0.899	0.296	9.61977e-158	Basal
MIR205HG	8.20902e-146	2.01303	0.99	0.524	3.00458e-141	Basal
LAMB3	2.97106e-145	1.35756	0.676	0.149	1.08744e-140	Basal
AC020916.1	2.60053e-143	1.75673	0.735	0.189	9.51819e-139	Basal
ETS2	1.53841e-139	1.42082	0.714	0.184	5.63072e-135	Basal
TNC	2.67423e-139	1.03344	0.443	0.062	9.78794e-135	Basal
GPR155	5.87782e-137	1.09211	0.516	0.087	2.15134e-132	Basal
F3	2.465e-134	1.83814	0.99	0.619	9.02213e-130	Basal
TSC22D1	3.96082e-134	1.88023	0.937	0.47	1.4497e-129	Basal
TP63	1.31287e-133	1.05067	0.498	0.083	4.80523e-129	Basal
DUSP1	3.33054e-127	1.8321	0.892	0.35	1.21901e-122	Basal
NR4A1	1.03586e-124	1.26074	0.603	0.129	3.79135e-120	Basal
COL7A1	1.77834e-119	0.742758	0.328	0.039	6.50889e-115	Basal
S100A2	4.08504e-117	1.56348	0.986	0.461	1.49517e-112	Basal
LTBP4	1.79129e-116	1.09657	0.551	0.117	6.5563e-112	Basal
ID1	3.41184e-116	1.77847	0.672	0.19	1.24877e-111	Basal
ZFP36	2.14012e-113	1.47925	0.836	0.318	7.83306e-109	Basal
AC007952.4	6.69283e-110	0.721656	0.307	0.038	2.44964e-105	Basal
IL33	1.33927e-107	1.45334	0.774	0.274	4.90186e-103	Basal
F2R	9.28427e-105	0.745353	0.348	0.051	3.39813e-100	Basal
EGR3	8.28867e-104	0.553954	0.202	0.017	3.03374e-99	Basal
ELN	4.16723e-101	0.770217	0.39	0.065	1.52525e-96	Basal
THSD4	1.30614e-99	0.935661	0.432	0.082	4.7806e-95	Basal
PTPRZ1	6.85587e-99	1.32726	0.906	0.422	2.50932e-94	Basal
CH25H	2.27836e-95	0.998294	0.282	0.037	8.33904e-91	Basal
SNAI2	9.86385e-95	0.600755	0.272	0.034	3.61027e-90	Basal
ITM2A	7.44794e-93	0.830462	0.341	0.054	2.72602e-88	Basal
TSLP	1.0792e-91	0.648026	0.3	0.043	3.94996e-87	Basal
POU3F1	2.02425e-90	0.48715	0.202	0.019	7.40897e-86	Basal
ATF3	7.18276e-90	1.2235	0.488	0.115	2.62896e-85	Basal
ADIRF	2.33255e-87	1.26197	0.864	0.398	8.53735e-83	Basal
SPRY2	8.11073e-87	0.828131	0.408	0.081	2.96861e-82	Basal
SERPINF1	5.41355e-85	1.22506	0.923	0.539	1.98141e-80	Basal
DCN	1.53096e-84	0.342378	0.111	0.006	5.60346e-80	Basal
CEBPD	2.46413e-83	1.43381	0.948	0.637	9.01896e-79	Basal
G0S2	4.23189e-83	0.60783	0.244	0.031	1.54892e-78	Basal
WNT4	1.41267e-81	0.841848	0.408	0.086	5.17052e-77	Basal
DUSP6	6.31171e-81	1.08772	0.46	0.111	2.31015e-76	Basal
NTF3	2.42074e-80	0.513931	0.223	0.027	8.86014e-76	Basal
WNT10A	8.38113e-80	0.275432	0.118	0.007	3.06758e-75	Basal
KISS1	1.00906e-77	0.670031	0.237	0.032	3.69327e-73	Basal
CAVIN1	9.92206e-77	0.63237	0.324	0.057	3.63157e-72	Basal
SFN	2.01483e-76	0.97775	0.578	0.176	7.37447e-72	Basal
XIST	1.2989e-74	1.13925	0.906	0.417	4.75412e-70	Basal
DAPL1	6.14021e-73	1.10059	0.707	0.274	2.24738e-68	Basal
ALDH3A2	1.59592e-72	1.16283	0.735	0.335	5.84121e-68	Basal
BCL11B	5.99212e-72	0.567107	0.279	0.045	2.19317e-67	Basal
CAVIN2	1.33351e-70	1.06399	0.446	0.117	4.88076e-66	Basal
EEF1A1	8.62098e-70	0.677796	1	0.991	3.15537e-65	Basal
LAMA3	1.50331e-69	0.674134	0.303	0.056	5.50227e-65	Basal
ZFP36L2	1.23361e-68	1.35117	0.721	0.328	4.51512e-64	Basal
FGFR3	1.87786e-68	0.957635	0.571	0.187	6.87315e-64	Basal
NCKAP5	1.03658e-67	0.346587	0.139	0.012	3.79398e-63	Basal
LIMA1	6.43176e-67	1.0979	0.791	0.404	2.35409e-62	Basal
NACA	2.15672e-65	0.852104	0.983	0.869	7.89382e-61	Basal
NR2F2	4.83484e-64	1.11753	0.735	0.351	1.7696e-59	Basal
SNX31	6.73983e-64	0.693496	0.341	0.073	2.46685e-59	Basal
ACTG1	1.33384e-63	0.87458	0.962	0.812	4.88198e-59	Basal
HYKK	9.57685e-63	0.616116	0.293	0.057	3.50522e-58	Basal
SLC6A6	4.10476e-62	0.916218	0.523	0.173	1.50238e-57	Basal
FHL2	9.2181e-62	0.613784	0.314	0.065	3.37391e-57	Basal
PPP1R15A	1.18477e-61	0.940525	0.533	0.182	4.33636e-57	Basal
CD81	2.94636e-61	0.851373	0.983	0.826	1.0784e-56	Basal
EGR2	5.28709e-61	0.641945	0.258	0.046	1.93513e-56	Basal
SERTAD1	5.54163e-61	0.76673	0.366	0.09	2.02829e-56	Basal
SPARCL1	1.49557e-60	1.00242	0.627	0.235	5.47392e-56	Basal
ANOS1	3.70086e-60	0.834058	0.456	0.136	1.35455e-55	Basal
HSPA2	6.76469e-60	0.740356	0.47	0.142	2.47594e-55	Basal
JAG2	8.10597e-60	0.574444	0.261	0.047	2.96687e-55	Basal
CYP24A1	1.53877e-59	0.39965	0.118	0.01	5.63204e-55	Basal
SNHG29	3.13062e-59	0.936339	0.948	0.663	1.14584e-54	Basal
PRXL2A	3.19649e-59	1.02864	0.606	0.247	1.16995e-54	Basal
IER3	1.74516e-58	0.785881	0.453	0.132	6.38745e-54	Basal
IFITM3	2.31329e-56	1.06431	0.812	0.48	8.46688e-52	Basal
LTB4R	7.08255e-56	0.638939	0.3	0.066	2.59228e-51	Basal
AL034417.2	1.59255e-54	0.408089	0.125	0.012	5.8289e-50	Basal
AQP3	5.46662e-53	0.874803	0.951	0.72	2.00084e-48	Basal
RASSF6	8.12103e-53	0.900633	0.575	0.227	2.97238e-48	Basal
MEGF6	5.10134e-52	0.309488	0.167	0.023	1.86714e-47	Basal
RACK1	7.14025e-52	0.70518	0.99	0.904	2.6134e-47	Basal
ALDH3A1	2.03547e-51	0.913511	0.624	0.26	7.45001e-47	Basal
ATP1B3	3.0915e-51	0.834548	0.672	0.307	1.13152e-46	Basal
FLRT3	5.14679e-51	0.788908	0.404	0.121	1.88378e-46	Basal
ID3	6.87327e-50	0.678827	0.303	0.071	2.51569e-45	Basal
MPP6	9.00833e-50	0.480518	0.233	0.045	3.29714e-45	Basal
GADD45B	1.10914e-49	1.03608	0.47	0.165	4.05957e-45	Basal
DKK3	1.43221e-49	0.368002	0.181	0.028	5.24202e-45	Basal
MPZL2	1.43579e-49	0.881521	0.61	0.274	5.25514e-45	Basal
TSHZ2	1.86417e-49	0.970233	0.794	0.458	6.82305e-45	Basal
TSC22D3	3.82754e-49	1.03259	0.652	0.315	1.40092e-44	Basal
IGFBP5	5.50655e-49	1.66436	0.662	0.321	2.01545e-44	Basal
SNCA	3.44579e-48	0.655892	0.415	0.128	1.26119e-43	Basal
MCL1	4.41878e-48	0.840239	0.679	0.331	1.61732e-43	Basal
EIF1	4.95633e-48	0.654821	0.983	0.897	1.81407e-43	Basal
HCAR3	9.12485e-48	0.657201	0.213	0.04	3.33978e-43	Basal
PDPN	1.51588e-47	0.34851	0.164	0.024	5.54827e-43	Basal
C12orf57	8.806e-47	0.854641	0.854	0.55	3.22308e-42	Basal
TPT1	1.21992e-46	0.599678	1	0.961	4.46503e-42	Basal
SLC38A2	2.1261e-46	0.965297	0.662	0.334	7.78174e-42	Basal
NBL1	2.57042e-46	0.868604	0.502	0.193	9.40801e-42	Basal
RNF39	9.86928e-46	0.465997	0.223	0.044	3.61226e-41	Basal
TNS1	1.24366e-45	0.650189	0.355	0.104	4.55193e-41	Basal
LPAR6	2.02862e-45	0.76637	0.324	0.089	7.42494e-41	Basal
PLEKHA1	2.0691e-44	0.745624	0.488	0.188	7.57313e-40	Basal
PIK3R1	5.12215e-44	0.807697	0.561	0.248	1.87476e-39	Basal
SNHG5	7.87232e-44	0.780213	0.693	0.344	2.88135e-39	Basal
BTF3	8.67073e-44	0.682887	0.955	0.83	3.17357e-39	Basal
FAM118A	3.18891e-43	0.78489	0.495	0.197	1.16717e-38	Basal
PABPC1	3.9193e-43	0.618498	0.976	0.869	1.4345e-38	Basal
PERP	1.16649e-42	0.737503	0.941	0.707	4.26946e-38	Basal
BMP7	1.38836e-42	0.396675	0.185	0.033	5.08155e-38	Basal
SMOC2	3.0944e-42	0.369381	0.16	0.025	1.13258e-37	Basal
MEG3	3.10348e-42	0.304285	0.108	0.012	1.1359e-37	Basal
NFIB	3.58441e-42	0.931926	0.676	0.372	1.31193e-37	Basal
IGFBP2	4.39311e-42	0.721337	0.927	0.596	1.60792e-37	Basal
TNS4	7.56279e-42	0.44547	0.233	0.051	2.76805e-37	Basal
MT1X	1.05244e-41	0.726551	0.899	0.541	3.85203e-37	Basal
FOXQ1	1.76798e-41	0.633401	0.254	0.061	6.47097e-37	Basal
ZBTB16	2.13641e-41	0.845821	0.585	0.273	7.81947e-37	Basal
ARL4D	3.23785e-41	0.763855	0.425	0.148	1.18509e-36	Basal
AC019205.1	5.25234e-41	0.394885	0.181	0.033	1.92241e-36	Basal
LMO2	1.22295e-40	0.701553	0.397	0.138	4.4761e-36	Basal
ICAM4	2.30005e-40	0.350446	0.171	0.03	8.41842e-36	Basal
TCEAL2	4.11679e-40	0.279845	0.111	0.013	1.50679e-35	Basal
AJUBA	4.68541e-40	0.370541	0.171	0.03	1.71491e-35	Basal
ASCL2	5.93227e-40	0.62168	0.345	0.107	2.17127e-35	Basal
RNF165	9.86108e-40	0.353548	0.164	0.028	3.60925e-35	Basal
CLSTN1	1.47477e-39	0.751571	0.683	0.372	5.39782e-35	Basal
HNRNPA1	2.48601e-39	0.719872	0.875	0.598	9.09905e-35	Basal
EMP3	2.82624e-39	0.516481	0.477	0.172	1.03443e-34	Basal
MYL9	1.01739e-38	0.435411	0.226	0.052	3.72375e-34	Basal
GAS5	4.9087e-38	0.852235	0.676	0.377	1.79663e-33	Basal
HSP90AB1	6.19955e-38	0.564797	0.979	0.873	2.2691e-33	Basal
RGMA	9.71329e-38	0.319297	0.146	0.024	3.55516e-33	Basal
PNRC1	1.24297e-37	0.776916	0.767	0.473	4.54938e-33	Basal
GJB2	2.47771e-37	0.327932	0.153	0.026	9.06867e-33	Basal
BCL11A	3.08526e-37	0.668237	0.537	0.235	1.12924e-32	Basal
GSTO1	6.22177e-37	0.726435	0.714	0.406	2.27723e-32	Basal
NRG1	1.78094e-36	0.309488	0.146	0.024	6.51844e-32	Basal
AQP5	1.87044e-36	0.848542	0.78	0.469	6.84598e-32	Basal
PKP1	3.48927e-36	0.485973	0.265	0.071	1.27711e-31	Basal
GLUL	5.73203e-36	0.635971	0.969	0.786	2.09798e-31	Basal
CLDN1	5.94195e-36	0.694664	0.481	0.198	2.17481e-31	Basal
HOOK1	6.971e-36	0.723099	0.585	0.298	2.55146e-31	Basal
FAU	7.34325e-36	0.487293	1	0.933	2.6877e-31	Basal
SELENOM	7.56571e-36	0.731284	0.606	0.309	2.76913e-31	Basal
VEGFA	1.00509e-35	0.661234	0.317	0.099	3.67875e-31	Basal
NPM1	1.3997e-35	0.660672	0.909	0.673	5.12304e-31	Basal
CIRBP	1.58239e-35	0.73666	0.815	0.558	5.79171e-31	Basal
GAPDH	1.65562e-35	0.565472	0.983	0.901	6.05974e-31	Basal
CYP26A1	3.67863e-35	0.649918	0.275	0.076	1.34641e-30	Basal
ADH7	3.9792e-35	0.64106	0.47	0.191	1.45643e-30	Basal
CCNL1	7.60502e-35	0.856392	0.477	0.215	2.78351e-30	Basal
PKIA	8.20817e-35	0.385282	0.192	0.041	3.00427e-30	Basal
ARID5B	1.2185e-34	0.674955	0.491	0.216	4.45983e-30	Basal
PLP2	1.99132e-34	0.698543	0.578	0.29	7.28845e-30	Basal
LTB4R2	2.87532e-34	0.284117	0.129	0.02	1.0524e-29	Basal
EGFR	3.06922e-34	0.665077	0.645	0.334	1.12337e-29	Basal
SLITRK6	7.43452e-34	0.744169	0.443	0.187	2.72111e-29	Basal
BIRC3	1.25416e-33	0.884873	0.331	0.113	4.59037e-29	Basal
LRIG3	7.76426e-33	0.592209	0.345	0.124	2.8418e-28	Basal
NOP53	1.09866e-32	0.680326	0.725	0.449	4.02121e-28	Basal
PRNP	1.4583e-32	0.658178	0.415	0.168	5.33754e-28	Basal
PCP4L1	2.97544e-32	0.460665	0.24	0.066	1.08904e-27	Basal
FBXO2	3.26254e-32	0.475372	0.265	0.078	1.19412e-27	Basal
ARL4A	3.67168e-32	0.831611	0.631	0.371	1.34387e-27	Basal
NSG1	4.07312e-32	0.370503	0.206	0.05	1.4908e-27	Basal
CCND2	1.26368e-31	0.491756	0.261	0.075	4.62521e-27	Basal
ISLR	1.41293e-31	0.34613	0.167	0.035	5.17147e-27	Basal
LMO4	2.70605e-31	0.67594	0.885	0.678	9.90442e-27	Basal
H3F3B	4.55825e-31	0.47799	0.983	0.922	1.66837e-26	Basal
C5orf66-AS1	5.00868e-31	0.3953	0.22	0.056	1.83323e-26	Basal
JUND	9.43497e-31	0.680431	0.728	0.465	3.45329e-26	Basal
SEMA5A	1.63878e-30	0.603808	0.47	0.206	5.9981e-26	Basal
YBX1	2.49712e-30	0.635832	0.868	0.634	9.13972e-26	Basal
TPRG1	2.77068e-30	0.339116	0.153	0.031	1.0141e-25	Basal
EEF1G	3.22958e-30	0.522954	0.979	0.87	1.18206e-25	Basal
EPHB6	4.68707e-30	0.505405	0.3	0.101	1.71552e-25	Basal
TLE5	6.77658e-30	0.609292	0.857	0.643	2.4803e-25	Basal
SLC3A2	7.40861e-30	0.586666	0.446	0.199	2.71162e-25	Basal
TPM4	8.74945e-30	0.655817	0.554	0.285	3.20239e-25	Basal
TMEM123	1.55806e-29	0.657215	0.707	0.443	5.70266e-25	Basal
SLC1A5	1.792e-29	0.685812	0.617	0.344	6.55889e-25	Basal
AC093673.1	2.16737e-29	0.275384	0.129	0.023	7.93279e-25	Basal
CCN2	2.46593e-29	1.22029	0.341	0.129	9.02554e-25	Basal
NUCKS1	2.5162e-29	0.588858	0.889	0.68	9.20953e-25	Basal
GALNT18	2.76574e-29	0.334892	0.181	0.043	1.01229e-24	Basal
SULF1	7.50058e-29	0.297644	0.143	0.028	2.74529e-24	Basal
KLF5	8.12137e-29	0.723497	0.756	0.511	2.9725e-24	Basal
NUAK1	9.14006e-29	0.522824	0.223	0.062	3.34535e-24	Basal
EFEMP2	9.16e-29	0.354261	0.188	0.046	3.35265e-24	Basal
RDX	9.20153e-29	0.745718	0.655	0.418	3.36785e-24	Basal
AC104126.1	1.35951e-28	0.264326	0.115	0.019	4.97595e-24	Basal
MDFI	1.48572e-28	0.270854	0.143	0.029	5.43787e-24	Basal
CD9	1.79769e-28	0.499751	0.976	0.866	6.57972e-24	Basal
CACNB4	2.69788e-28	0.483295	0.265	0.084	9.8745e-24	Basal
SIX2	2.93347e-28	0.497824	0.275	0.091	1.07368e-23	Basal
INKA1	3.07609e-28	0.32247	0.178	0.042	1.12588e-23	Basal
ZFP36L1	7.20515e-28	0.74676	0.882	0.719	2.63716e-23	Basal
ZFAS1	1.25826e-27	0.663011	0.718	0.45	4.60535e-23	Basal
TPM1	1.53512e-27	0.727155	0.491	0.255	5.61871e-23	Basal
FLNA	1.69247e-27	0.397182	0.359	0.131	6.1946e-23	Basal
PITX1	1.86645e-27	0.470205	0.561	0.299	6.83141e-23	Basal
HSPA1A	3.9888e-27	0.592949	0.631	0.365	1.45994e-22	Basal
MARVELD1	1.07563e-26	0.429694	0.195	0.053	3.93692e-22	Basal
PLS3	1.29239e-26	0.480718	0.314	0.117	4.73029e-22	Basal
BEX3	1.60018e-26	0.618799	0.481	0.239	5.85683e-22	Basal
PDGFA	2.80789e-26	0.446766	0.289	0.101	1.02771e-21	Basal
RHOC	3.96855e-26	0.611271	0.592	0.332	1.45253e-21	Basal
EEF1D	5.90958e-26	0.509614	0.958	0.83	2.16296e-21	Basal
DUSP2	9.56378e-26	0.517397	0.185	0.049	3.50044e-21	Basal
IL6ST	1.16061e-25	0.636182	0.46	0.231	4.24794e-21	Basal
KCNC4	1.1746e-25	0.364157	0.188	0.05	4.29914e-21	Basal
PHGDH	1.33555e-25	0.511057	0.289	0.105	4.88823e-21	Basal
UBC	2.63404e-25	0.546026	0.906	0.718	9.64083e-21	Basal
ARHGAP24	2.69637e-25	0.580585	0.362	0.156	9.86899e-21	Basal
FUS	3.05228e-25	0.588043	0.666	0.419	1.11716e-20	Basal
NUDT14	3.17297e-25	0.649192	0.544	0.304	1.16134e-20	Basal
CIT	3.38297e-25	0.304365	0.139	0.03	1.2382e-20	Basal
MAGI2-AS3	3.41115e-25	0.394585	0.237	0.075	1.24852e-20	Basal
ZC2HC1A	3.65693e-25	0.497017	0.446	0.207	1.33847e-20	Basal
SMC2	3.67488e-25	0.644978	0.397	0.179	1.34504e-20	Basal
ITGB4	3.71053e-25	0.514822	0.439	0.207	1.35809e-20	Basal
COL4A6	3.81798e-25	0.265335	0.125	0.025	1.39742e-20	Basal
PFDN5	3.99144e-25	0.479734	0.962	0.84	1.46091e-20	Basal
SELENOP	4.48312e-25	0.61463	0.634	0.38	1.64087e-20	Basal
LFNG	5.05195e-25	0.455419	0.268	0.092	1.84907e-20	Basal
ERRFI1	6.90501e-25	0.538037	0.261	0.091	2.5273e-20	Basal
PTMA	8.69141e-25	0.266125	1	0.993	3.18114e-20	Basal
HOMER3	1.31665e-24	0.371326	0.164	0.041	4.81906e-20	Basal
FMO2	1.35591e-24	0.695295	0.627	0.373	4.96276e-20	Basal
SNHG7	1.43717e-24	0.553167	0.415	0.195	5.26019e-20	Basal
VMP1	1.74014e-24	0.83424	0.613	0.388	6.36909e-20	Basal
TXNDC17	1.78513e-24	0.712094	0.655	0.443	6.53376e-20	Basal
BLVRB	2.14532e-24	0.594542	0.645	0.408	7.8521e-20	Basal
BEX2	2.27344e-24	0.556244	0.341	0.141	8.32101e-20	Basal
POLR1D	2.62666e-24	0.614969	0.606	0.375	9.61384e-20	Basal
SUMO2	3.93648e-24	0.554412	0.868	0.677	1.44079e-19	Basal
LUZP1	5.53458e-24	0.456525	0.314	0.125	2.02571e-19	Basal
TXNIP	1.82214e-23	0.41151	0.902	0.723	6.6692e-19	Basal
NFKBIA	1.91773e-23	0.656915	0.585	0.347	7.01907e-19	Basal
SGK1	3.57194e-23	0.559421	0.411	0.198	1.30737e-18	Basal
NT5C	5.028e-23	0.574974	0.474	0.252	1.8403e-18	Basal
CPNE8	5.10922e-23	0.369463	0.195	0.058	1.87003e-18	Basal
ZNF22	5.27784e-23	0.528392	0.348	0.153	1.93174e-18	Basal
ANKH	1.23952e-22	0.32088	0.157	0.04	4.53678e-18	Basal
GLTP	2.42022e-22	0.510722	0.533	0.3	8.85825e-18	Basal
TSPYL2	2.42361e-22	0.421185	0.209	0.066	8.87066e-18	Basal
VLDLR	3.16855e-22	0.305536	0.146	0.036	1.15972e-17	Basal
CBR1	5.69184e-22	0.504585	0.62	0.379	2.08327e-17	Basal
LDHB	6.6255e-22	0.496449	0.892	0.724	2.425e-17	Basal
SOCS1	6.98558e-22	0.325286	0.16	0.042	2.55679e-17	Basal
COL4A5	9.21772e-22	0.466722	0.272	0.103	3.37378e-17	Basal
HPGD	1.50175e-21	0.514	0.408	0.19	5.49655e-17	Basal
RAB34	2.7013e-21	0.399138	0.275	0.107	9.88702e-17	Basal
NCL	2.78331e-21	0.544803	0.798	0.615	1.01872e-16	Basal
HMGB1	3.2689e-21	0.395627	0.976	0.869	1.19645e-16	Basal
BTG1	3.78893e-21	0.508517	0.711	0.495	1.38679e-16	Basal
AVPI1	4.25411e-21	0.44504	0.279	0.111	1.55705e-16	Basal
MYL12A	4.51248e-21	0.490782	0.822	0.639	1.65161e-16	Basal
EEF1B2	5.46044e-21	0.454577	0.923	0.791	1.99858e-16	Basal
MRTFB	6.27619e-21	0.513883	0.537	0.312	2.29715e-16	Basal
PIK3CD-AS2	6.88837e-21	0.282291	0.153	0.041	2.52121e-16	Basal
PTPN14	8.34658e-21	0.36009	0.233	0.082	3.05493e-16	Basal
CHCHD10	9.05142e-21	0.575464	0.693	0.475	3.31291e-16	Basal
UBA52	9.18159e-21	0.398906	0.965	0.851	3.36056e-16	Basal
ITM2B	9.96335e-21	0.382373	0.993	0.909	3.64669e-16	Basal
SOX2	1.47945e-20	0.529964	0.784	0.572	5.41494e-16	Basal
TSPO	1.62095e-20	0.443892	0.857	0.633	5.93285e-16	Basal
NABP1	3.34994e-20	0.460185	0.265	0.103	1.22611e-15	Basal
THOC3	3.58508e-20	0.444257	0.341	0.153	1.31217e-15	Basal
LINC02057	3.86541e-20	0.350473	0.181	0.055	1.41478e-15	Basal
KITLG	4.50694e-20	0.407032	0.209	0.071	1.64959e-15	Basal
IFITM1	4.70907e-20	0.273221	0.157	0.043	1.72357e-15	Basal
TPM2	6.99663e-20	0.373347	0.23	0.082	2.56084e-15	Basal
EPAS1	8.41616e-20	0.455253	0.787	0.532	3.0804e-15	Basal
ZNF322	1.05807e-19	0.438908	0.289	0.123	3.87263e-15	Basal
MIF	1.93611e-19	0.424962	0.951	0.831	7.08636e-15	Basal
HSPB1	2.48113e-19	0.393668	0.923	0.78	9.0812e-15	Basal
SLC16A1-AS1	5.89453e-19	0.28331	0.136	0.036	2.15746e-14	Basal
TOMM20	6.32411e-19	0.508448	0.617	0.415	2.31469e-14	Basal
NCS1	6.58121e-19	0.405613	0.192	0.064	2.40879e-14	Basal
LAPTM4A	7.09923e-19	0.492286	0.826	0.635	2.59839e-14	Basal
SNCG	7.27916e-19	0.268025	0.143	0.038	2.66425e-14	Basal
HP1BP3	8.08134e-19	0.502858	0.568	0.355	2.95785e-14	Basal
HNRNPU	1.04419e-18	0.571716	0.822	0.629	3.82185e-14	Basal
CNBP	1.05885e-18	0.477449	0.592	0.388	3.87549e-14	Basal
IFITM2	1.16023e-18	0.436332	0.366	0.173	4.24654e-14	Basal
AC106795.2	1.3899e-18	0.387228	0.206	0.072	5.08717e-14	Basal
GSTM3	1.42885e-18	0.304328	0.171	0.053	5.22973e-14	Basal
AC087477.2	1.45405e-18	0.255769	0.122	0.03	5.32196e-14	Basal
SRSF3	1.52257e-18	0.547341	0.683	0.492	5.57275e-14	Basal
HACD1	1.61968e-18	0.288674	0.171	0.053	5.92819e-14	Basal
MYOF	1.75619e-18	0.517383	0.547	0.344	6.42783e-14	Basal
AC110769.2	1.75624e-18	0.279522	0.115	0.028	6.42802e-14	Basal
HIF3A	2.92573e-18	0.410253	0.244	0.094	1.07085e-13	Basal
OBSCN	3.79363e-18	0.311393	0.174	0.055	1.38851e-13	Basal
DDB2	4.24716e-18	0.338188	0.226	0.084	1.5545e-13	Basal
OSBPL1A	4.60191e-18	0.58594	0.467	0.283	1.68434e-13	Basal
GPRC5A	5.39724e-18	0.52158	0.321	0.149	1.97545e-13	Basal
ARHGEF16	5.75569e-18	0.256907	0.118	0.029	2.10664e-13	Basal
DDX3X	5.88491e-18	0.565507	0.617	0.407	2.15394e-13	Basal
DSG2	6.29132e-18	0.540251	0.345	0.169	2.30268e-13	Basal
LRRC8A	6.70862e-18	0.406654	0.3	0.133	2.45542e-13	Basal
JPT1	7.39524e-18	0.490576	0.631	0.419	2.70673e-13	Basal
CHD3	7.45145e-18	0.504683	0.509	0.306	2.72731e-13	Basal
TAX1BP3	1.24064e-17	0.423434	0.303	0.138	4.54085e-13	Basal
YAP1	1.39276e-17	0.454725	0.331	0.16	5.09765e-13	Basal
OAF	1.45211e-17	0.371461	0.247	0.099	5.31487e-13	Basal
PMAIP1	1.71436e-17	0.296762	0.15	0.044	6.27472e-13	Basal
GPRC5B	1.98294e-17	0.336015	0.209	0.076	7.25775e-13	Basal
AC011379.1	2.03639e-17	0.335143	0.143	0.042	7.45341e-13	Basal
PEBP1	2.21411e-17	0.464824	0.798	0.626	8.10387e-13	Basal
HNRNPA2B1	2.26816e-17	0.41549	0.902	0.726	8.30168e-13	Basal
BOC	3.08105e-17	0.324481	0.181	0.061	1.1277e-12	Basal
TGIF1	4.11574e-17	0.464345	0.296	0.138	1.5064e-12	Basal
DLL1	5.00015e-17	0.264396	0.129	0.035	1.83011e-12	Basal
C11orf58	6.25943e-17	0.453513	0.732	0.543	2.29101e-12	Basal
RAB3B	6.72541e-17	0.324878	0.143	0.042	2.46157e-12	Basal
PPIA	7.90235e-17	0.440515	0.871	0.736	2.89234e-12	Basal
EIF3K	8.16397e-17	0.394382	0.864	0.704	2.98809e-12	Basal
ARSJ	8.62584e-17	0.278073	0.143	0.042	3.15715e-12	Basal
KLF9	1.05121e-16	0.478661	0.279	0.126	3.84754e-12	Basal
KLF4	1.06171e-16	0.565204	0.282	0.129	3.88597e-12	Basal
TACSTD2	1.34887e-16	0.407636	0.857	0.667	4.93699e-12	Basal
ZFYVE21	1.54057e-16	0.482836	0.481	0.297	5.63865e-12	Basal
HLF	2.23317e-16	0.379046	0.206	0.077	8.17361e-12	Basal
SRSF7	2.5119e-16	0.626306	0.516	0.342	9.19381e-12	Basal
FGFR2	2.54485e-16	0.338759	0.265	0.114	9.3144e-12	Basal
PLEKHH3	3.57077e-16	0.377024	0.338	0.167	1.30694e-11	Basal
LAMA5	3.73184e-16	0.430746	0.272	0.122	1.36589e-11	Basal
SSPN	4.29239e-16	0.330429	0.233	0.095	1.57106e-11	Basal
MXRA7	4.583e-16	0.366152	0.362	0.187	1.67743e-11	Basal
PLEKHH1	5.42224e-16	0.454377	0.251	0.108	1.9846e-11	Basal
TUBB	5.71106e-16	0.382499	0.547	0.343	2.09031e-11	Basal
RHOB	6.45863e-16	0.632012	0.408	0.233	2.36392e-11	Basal
SLC23A2	6.8499e-16	0.282286	0.136	0.04	2.50713e-11	Basal
PHF3	7.80897e-16	0.51544	0.502	0.324	2.85816e-11	Basal
NRG2	8.10654e-16	0.270212	0.132	0.039	2.96707e-11	Basal
CCDC85B	1.09582e-15	0.43949	0.317	0.159	4.01081e-11	Basal
ABCC3	1.14399e-15	0.393071	0.206	0.08	4.18712e-11	Basal
MED10	1.45087e-15	0.426159	0.296	0.144	5.31032e-11	Basal
TRIM29	1.5647e-15	0.389069	0.394	0.211	5.72695e-11	Basal
ARHGAP23	1.73383e-15	0.379021	0.216	0.086	6.34598e-11	Basal
PCF11	2.16707e-15	0.440251	0.341	0.181	7.93168e-11	Basal
ID4	2.25698e-15	0.354443	0.268	0.121	8.26076e-11	Basal
SNRPD2	2.57306e-15	0.423457	0.822	0.663	9.41767e-11	Basal
SOX15	2.61509e-15	0.381758	0.226	0.091	9.57147e-11	Basal
FRAT2	2.63418e-15	0.483939	0.265	0.121	9.64137e-11	Basal
AOPEP	3.47216e-15	0.480348	0.422	0.244	1.27085e-10	Basal
GOLIM4	4.1586e-15	0.343121	0.31	0.151	1.52209e-10	Basal
PPP1R10	4.21183e-15	0.548149	0.348	0.194	1.54157e-10	Basal
EFEMP1	4.82399e-15	0.486697	0.383	0.211	1.76563e-10	Basal
CAV2	5.71549e-15	0.35003	0.296	0.141	2.09193e-10	Basal
BRAT1	6.09104e-15	0.327422	0.213	0.086	2.22938e-10	Basal
BCL7A	6.12217e-15	0.401772	0.321	0.161	2.24077e-10	Basal
JPX	7.67114e-15	0.494594	0.582	0.403	2.80771e-10	Basal
POLR2L	7.69314e-15	0.443611	0.774	0.604	2.81577e-10	Basal
PHYHD1	8.34807e-15	0.464403	0.352	0.191	3.05548e-10	Basal
TRIM35	8.34877e-15	0.250813	0.143	0.046	3.05573e-10	Basal
IGFBP4	1.0752e-14	0.298114	0.233	0.098	3.93533e-10	Basal
NME3	1.11032e-14	0.440862	0.46	0.286	4.06388e-10	Basal
FAT2	1.70465e-14	0.339738	0.209	0.084	6.2392e-10	Basal
FERMT1	1.72867e-14	0.315402	0.206	0.082	6.32709e-10	Basal
IFI16	2.43809e-14	0.50568	0.512	0.338	8.92366e-10	Basal
LDHA	2.5118e-14	0.450911	0.422	0.251	9.19345e-10	Basal
TMEM237	2.69868e-14	0.392171	0.237	0.105	9.87742e-10	Basal
PTPRE	2.85289e-14	0.330078	0.23	0.099	1.04419e-09	Basal
RNH1	2.89771e-14	0.466135	0.589	0.409	1.06059e-09	Basal
OSMR	3.55669e-14	0.254978	0.122	0.036	1.30178e-09	Basal
NCOA7	4.13442e-14	0.469967	0.31	0.161	1.51324e-09	Basal
RNF207	4.37532e-14	0.319497	0.213	0.088	1.60141e-09	Basal
RSL1D1	5.17572e-14	0.426814	0.544	0.365	1.89437e-09	Basal
FRMD4B	5.22948e-14	0.377398	0.268	0.128	1.91404e-09	Basal
TRIP6	5.379e-14	0.49068	0.373	0.218	1.96877e-09	Basal
NR4A2	7.08901e-14	0.442307	0.258	0.119	2.59465e-09	Basal
LINC01836	9.34728e-14	0.312939	0.164	0.06	3.4212e-09	Basal
LRRC2	1.02016e-13	0.250258	0.129	0.04	3.73387e-09	Basal
FAM153CP	1.25253e-13	0.297679	0.174	0.066	4.58439e-09	Basal
HSPG2	1.31914e-13	0.344523	0.188	0.074	4.82817e-09	Basal
ASPH	1.34977e-13	0.488332	0.498	0.339	4.9403e-09	Basal
PPFIBP1	1.53715e-13	0.272811	0.143	0.049	5.62613e-09	Basal
HIF1A	1.8033e-13	0.350692	0.307	0.157	6.60025e-09	Basal
EIF3H	1.89182e-13	0.438916	0.617	0.446	6.92424e-09	Basal
RASSF9	2.04791e-13	0.464023	0.418	0.254	7.49555e-09	Basal
EIF3E	2.10948e-13	0.397533	0.672	0.492	7.7209e-09	Basal
BCL2	2.27399e-13	0.276899	0.167	0.063	8.32303e-09	Basal
EHBP1	2.42435e-13	0.275629	0.195	0.08	8.87337e-09	Basal
RASSF8	2.79168e-13	0.315868	0.174	0.068	1.02178e-08	Basal
AC010168.2	3.09034e-13	0.306645	0.202	0.084	1.1311e-08	Basal
GAMT	3.43989e-13	0.330525	0.247	0.115	1.25903e-08	Basal
MGLL	4.13612e-13	0.417486	0.512	0.341	1.51386e-08	Basal
SOX4	4.68024e-13	0.661524	0.652	0.48	1.71301e-08	Basal
ARG2	6.18776e-13	0.253358	0.115	0.035	2.26478e-08	Basal
DDX5	6.80192e-13	0.348197	0.906	0.779	2.48957e-08	Basal
SLC2A4RG	7.08639e-13	0.312333	0.289	0.147	2.59369e-08	Basal
PLEKHA5	8.04088e-13	0.400705	0.666	0.49	2.94304e-08	Basal
PDLIM1	8.67663e-13	0.407504	0.669	0.5	3.17573e-08	Basal
NFE2L2	9.55709e-13	0.459284	0.756	0.611	3.49799e-08	Basal
FLYWCH2	1.00789e-12	0.360639	0.275	0.141	3.68897e-08	Basal
SNRPN	1.03878e-12	0.445462	0.404	0.251	3.80203e-08	Basal
ATP5F1D	1.06941e-12	0.375833	0.798	0.625	3.91415e-08	Basal
SBDS	1.209e-12	0.392228	0.401	0.248	4.42507e-08	Basal
BLCAP	1.24996e-12	0.36688	0.334	0.186	4.57498e-08	Basal
SEPTIN10	1.25774e-12	0.373776	0.265	0.132	4.60347e-08	Basal
SKAP1	1.27032e-12	0.346388	0.185	0.076	4.64951e-08	Basal
TFAP2A	1.27606e-12	0.326151	0.244	0.115	4.67049e-08	Basal
ISYNA1	1.2937e-12	0.299989	0.258	0.122	4.73507e-08	Basal
HCAR2	1.36629e-12	0.607178	0.331	0.191	5.00074e-08	Basal
MIR29B2CHG	1.7543e-12	0.437938	0.387	0.234	6.42091e-08	Basal
EDARADD	1.80291e-12	0.304522	0.202	0.088	6.59884e-08	Basal
EPC1	1.89272e-12	0.417087	0.38	0.232	6.92755e-08	Basal
ARL4C	1.99984e-12	0.314465	0.265	0.128	7.3196e-08	Basal
GALNT5	2.29456e-12	0.36149	0.233	0.108	8.39831e-08	Basal
SNHG6	2.66074e-12	0.428326	0.474	0.311	9.73857e-08	Basal
H1FX	2.92849e-12	0.4507	0.415	0.257	1.07186e-07	Basal
SNHG8	3.06059e-12	0.368047	0.742	0.568	1.12021e-07	Basal
CHL1	3.38715e-12	0.439357	0.443	0.283	1.23973e-07	Basal
PLD3	3.40605e-12	0.371745	0.443	0.28	1.24665e-07	Basal
UQCRH	3.45099e-12	0.372899	0.854	0.718	1.2631e-07	Basal
STAT3	3.76091e-12	0.44315	0.505	0.352	1.37653e-07	Basal
DNAJB1	3.99884e-12	0.430499	0.47	0.313	1.46361e-07	Basal
RBM39	4.58918e-12	0.377668	0.753	0.599	1.67969e-07	Basal
EFNA1	4.61758e-12	0.328417	0.181	0.076	1.69008e-07	Basal
EPB41L2	7.42483e-12	0.319264	0.181	0.076	2.71756e-07	Basal
TRMT112	7.92295e-12	0.372323	0.641	0.484	2.89988e-07	Basal
FBXO32	8.51989e-12	0.348536	0.209	0.094	3.11837e-07	Basal
HS6ST1	1.2684e-11	0.284898	0.202	0.09	4.64248e-07	Basal
EPS8	1.29435e-11	0.364959	0.373	0.223	4.73746e-07	Basal
RIC3	1.34619e-11	0.320622	0.272	0.141	4.9272e-07	Basal
FCGRT	1.36143e-11	0.297214	0.638	0.448	4.98296e-07	Basal
CDKN1C	1.38479e-11	0.369087	0.272	0.14	5.06848e-07	Basal
COX7A2L	1.41266e-11	0.380299	0.453	0.305	5.17049e-07	Basal
MAGOH	1.8866e-11	0.390894	0.404	0.259	6.90513e-07	Basal
EIF1AX	1.94394e-11	0.405997	0.589	0.436	7.11502e-07	Basal
SERTAD4	2.0876e-11	0.298197	0.209	0.097	7.64083e-07	Basal
LINC02762	2.41227e-11	0.332601	0.22	0.103	8.82914e-07	Basal
VAMP2	2.49946e-11	0.421094	0.439	0.297	9.14827e-07	Basal
PUM3	2.75315e-11	0.419698	0.334	0.198	1.00768e-06	Basal
KCNJ2	3.23213e-11	0.299194	0.185	0.08	1.18299e-06	Basal
LINC02562	3.31934e-11	0.251443	0.157	0.062	1.21491e-06	Basal
FAM162A	3.51924e-11	0.336654	0.512	0.354	1.28808e-06	Basal
EHF	3.59908e-11	0.396679	0.509	0.352	1.3173e-06	Basal
LINC01578	3.89256e-11	0.407208	0.491	0.341	1.42472e-06	Basal
FAM215B	4.5209e-11	0.323702	0.247	0.125	1.65469e-06	Basal
HSPE1	4.55499e-11	0.309971	0.76	0.614	1.66717e-06	Basal
EEF2	4.64584e-11	0.312211	0.871	0.744	1.70043e-06	Basal
TDP2	5.32663e-11	0.335019	0.209	0.099	1.9496e-06	Basal
YBX3	5.38599e-11	0.393972	0.676	0.526	1.97133e-06	Basal
PRMT1	5.64515e-11	0.425483	0.46	0.314	2.06618e-06	Basal
TCEAL4	5.661e-11	0.439982	0.582	0.445	2.07198e-06	Basal
EIF4A3	6.64123e-11	0.396561	0.338	0.205	2.43076e-06	Basal
PCNP	7.01995e-11	0.377156	0.355	0.217	2.56937e-06	Basal
BMERB1	7.15837e-11	0.275496	0.16	0.066	2.62004e-06	Basal
ZNF219	7.36078e-11	0.253959	0.15	0.06	2.69412e-06	Basal
DEXI	7.5619e-11	0.288579	0.213	0.102	2.76773e-06	Basal
NDUFA11	7.69452e-11	0.355703	0.767	0.633	2.81627e-06	Basal
IRF6	8.44785e-11	0.396019	0.328	0.191	3.092e-06	Basal
FKBP5	8.72198e-11	0.316598	0.348	0.202	3.19233e-06	Basal
SINHCAF	1.07703e-10	0.347104	0.362	0.219	3.94205e-06	Basal
BEX4	1.11978e-10	0.371475	0.373	0.232	4.09852e-06	Basal
SLC25A6	1.18206e-10	0.297795	0.822	0.679	4.32645e-06	Basal
SH2D3A	1.21324e-10	0.363921	0.272	0.147	4.44058e-06	Basal
TFDP2	1.24128e-10	0.385206	0.404	0.265	4.54323e-06	Basal
SPRED1	1.27638e-10	0.298756	0.188	0.085	4.67167e-06	Basal
APP	1.40075e-10	0.436031	0.575	0.421	5.12688e-06	Basal
MACROD1	1.47519e-10	0.282291	0.216	0.104	5.39933e-06	Basal
PLPP3	1.67045e-10	0.34734	0.261	0.14	6.11403e-06	Basal
EIF1B	1.8384e-10	0.407191	0.436	0.302	6.72873e-06	Basal
GABPB1-AS1	1.93579e-10	0.33851	0.721	0.568	7.0852e-06	Basal
CENPC	2.28231e-10	0.374303	0.31	0.183	8.35347e-06	Basal
CNN2	2.3741e-10	0.342294	0.324	0.19	8.68945e-06	Basal
ZNF608	2.50275e-10	0.327572	0.247	0.129	9.16032e-06	Basal
AASS	2.64266e-10	0.253454	0.181	0.081	9.67239e-06	Basal
NECTIN1	2.80808e-10	0.329743	0.22	0.109	1.02778e-05	Basal
CFH	2.94856e-10	0.340384	0.425	0.277	1.0792e-05	Basal
RSL24D1	3.7827e-10	0.367718	0.477	0.336	1.38451e-05	Basal
KRT10	3.87016e-10	0.373124	0.7	0.563	1.41652e-05	Basal
PALLD	4.14425e-10	0.364218	0.261	0.143	1.51684e-05	Basal
SNHG32	4.23459e-10	0.295504	0.328	0.194	1.5499e-05	Basal
ITGB1	4.30924e-10	0.417407	0.662	0.557	1.57722e-05	Basal
NFIX	4.40685e-10	0.345213	0.348	0.212	1.61295e-05	Basal
KIAA1671	4.48884e-10	0.33401	0.345	0.21	1.64296e-05	Basal
SKP1	4.66887e-10	0.275733	0.885	0.743	1.70885e-05	Basal
ADH1C	4.70056e-10	0.306116	0.652	0.487	1.72045e-05	Basal
UBE2S	5.18169e-10	0.319118	0.261	0.143	1.89655e-05	Basal
KLF10	5.79902e-10	0.313574	0.174	0.079	2.1225e-05	Basal
ITGA2	5.81043e-10	0.441539	0.481	0.339	2.12667e-05	Basal
RSRP1	5.92155e-10	0.39894	0.627	0.484	2.16735e-05	Basal
FAM210B	6.69202e-10	0.366464	0.39	0.253	2.44934e-05	Basal
SRGAP3	6.8998e-10	0.353977	0.484	0.333	2.5254e-05	Basal
NMRK1	7.61966e-10	0.36422	0.321	0.191	2.78887e-05	Basal
IRF2BP2	7.68573e-10	0.360786	0.47	0.333	2.81305e-05	Basal
OBSL1	7.84275e-10	0.252011	0.157	0.067	2.87053e-05	Basal
GNPDA1	9.01351e-10	0.267634	0.209	0.103	3.29903e-05	Basal
PDIA6	9.27077e-10	0.296124	0.679	0.524	3.39319e-05	Basal
TUSC1	1.09713e-09	0.286621	0.192	0.092	4.01561e-05	Basal
MYL6B	1.14383e-09	0.355551	0.338	0.208	4.18653e-05	Basal
JAG1	1.14996e-09	0.26995	0.237	0.122	4.20896e-05	Basal
TNFAIP8	1.31963e-09	0.372487	0.3	0.18	4.82996e-05	Basal
KHDRBS3	1.36897e-09	0.302437	0.185	0.088	5.01056e-05	Basal
SIVA1	1.42638e-09	0.333142	0.575	0.439	5.22068e-05	Basal
PSMC5	1.52446e-09	0.323473	0.557	0.422	5.57968e-05	Basal
CROT	1.59422e-09	0.280556	0.226	0.117	5.835e-05	Basal
CLK1	1.71573e-09	0.291617	0.3	0.176	6.27976e-05	Basal
TRMT10C	1.82821e-09	0.335745	0.303	0.183	6.69143e-05	Basal
NKX2-1	1.967e-09	0.305761	0.209	0.104	7.19943e-05	Basal
SURF2	2.02997e-09	0.321571	0.303	0.181	7.4299e-05	Basal
RASSF8-AS1	2.04892e-09	0.285963	0.174	0.081	7.49924e-05	Basal
PTMS	2.07438e-09	0.284449	0.62	0.456	7.59242e-05	Basal
SEPTIN7	2.11494e-09	0.321363	0.704	0.56	7.74091e-05	Basal
DDX46	2.21548e-09	0.324149	0.537	0.395	8.10889e-05	Basal
HMGB3	2.75434e-09	0.343138	0.477	0.336	0.000100811	Basal
BCL7C	2.77676e-09	0.325882	0.383	0.252	0.000101632	Basal
SMG6	2.92583e-09	0.304194	0.24	0.131	0.000107088	Basal
GAS6	3.5505e-09	0.274312	0.202	0.102	0.000129952	Basal
IKBIP	3.98497e-09	0.259383	0.188	0.091	0.000145854	Basal
LRMP	4.07028e-09	0.250352	0.192	0.093	0.000148976	Basal
HSPD1	4.50951e-09	0.285072	0.693	0.538	0.000165052	Basal
NSMCE3	4.60076e-09	0.281867	0.23	0.124	0.000168392	Basal
KLF3	4.86708e-09	0.311939	0.54	0.403	0.00017814	Basal
SDC1	4.88159e-09	0.277544	0.418	0.278	0.000178671	Basal
CHD6	5.08539e-09	0.350003	0.359	0.235	0.00018613	Basal
SERTAD2	5.23553e-09	0.289137	0.258	0.144	0.000191625	Basal
TMEM173	5.66998e-09	0.316359	0.345	0.218	0.000207527	Basal
RBIS	5.84158e-09	0.311357	0.655	0.532	0.000213808	Basal
TUBA4A	6.74117e-09	0.33895	0.268	0.153	0.000246734	Basal
GSTA4	7.68563e-09	0.2878	0.16	0.074	0.000281302	Basal
TXN2	8.051e-09	0.350231	0.328	0.209	0.000294675	Basal
SLC25A25	8.15116e-09	0.282394	0.146	0.065	0.000298341	Basal
COMT	8.65794e-09	0.326126	0.568	0.439	0.000316889	Basal
ARHGAP5	8.80993e-09	0.346782	0.443	0.314	0.000322452	Basal
UQCRC1	9.59759e-09	0.27966	0.631	0.494	0.000351281	Basal
PHF1	9.61854e-09	0.26917	0.188	0.094	0.000352048	Basal
CX3CL1	1.04329e-08	0.334874	0.345	0.219	0.000381856	Basal
N4BP2L2	1.22487e-08	0.30157	0.666	0.539	0.000448316	Basal
PNISR	1.36306e-08	0.290234	0.672	0.54	0.000498895	Basal
HMGN1	1.46453e-08	0.28011	0.784	0.645	0.000536033	Basal
FKBP9	1.51018e-08	0.335903	0.213	0.114	0.000552739	Basal
CEBPB	1.74278e-08	0.304221	0.561	0.425	0.000637876	Basal
ATP5F1A	1.83478e-08	0.318973	0.7	0.568	0.000671547	Basal
SLC25A3	2.3024e-08	0.292322	0.763	0.64	0.000842702	Basal
ZC3H6	2.30868e-08	0.325461	0.345	0.225	0.000845	Basal
VGLL4	2.66814e-08	0.346658	0.429	0.315	0.000976564	Basal
EID1	2.74859e-08	0.305869	0.756	0.638	0.00100601	Basal
PLXNA2	2.95496e-08	0.294639	0.181	0.092	0.00108155	Basal
AMD1	3.18312e-08	0.355975	0.321	0.209	0.00116505	Basal
SF1	3.19925e-08	0.332022	0.523	0.403	0.00117096	Basal
ITGB5	3.22217e-08	0.266017	0.226	0.125	0.00117935	Basal
EIF4A2	3.50579e-08	0.293805	0.606	0.483	0.00128315	Basal
FAM133B	3.6611e-08	0.313589	0.564	0.451	0.00134	Basal
NCOR2	3.71546e-08	0.300663	0.296	0.183	0.0013599	Basal
ROCK2	4.88766e-08	0.351628	0.314	0.202	0.00178893	Basal
IFI27L2	5.03258e-08	0.292243	0.338	0.216	0.00184197	Basal
LUC7L3	5.1654e-08	0.270056	0.624	0.491	0.00189059	Basal
TRA2B	5.49618e-08	0.377451	0.415	0.298	0.00201166	Basal
TOB1	5.52602e-08	0.38142	0.554	0.425	0.00202258	Basal
TPD52	5.82943e-08	0.328303	0.338	0.225	0.00213363	Basal
TBCC	6.28573e-08	0.278425	0.213	0.117	0.00230064	Basal
NSD3	6.61294e-08	0.312996	0.502	0.379	0.0024204	Basal
MPHOSPH8	6.9291e-08	0.259146	0.557	0.433	0.00253612	Basal
SRSF11	7.01383e-08	0.328828	0.603	0.488	0.00256713	Basal
MED21	7.61869e-08	0.291469	0.178	0.091	0.00278852	Basal
ARL2	7.71541e-08	0.267095	0.328	0.212	0.00282392	Basal
HOOK2	8.11984e-08	0.308495	0.397	0.276	0.00297194	Basal
CDK6	8.28377e-08	0.298492	0.23	0.131	0.00303194	Basal
SRRM2	8.62704e-08	0.288376	0.721	0.607	0.00315758	Basal
WIPI1	9.63833e-08	0.328199	0.404	0.283	0.00352773	Basal
COIL	9.8809e-08	0.296396	0.251	0.151	0.00361651	Basal
RNF7	1.02062e-07	0.293942	0.523	0.408	0.00373558	Basal
KMT2A	1.02361e-07	0.391574	0.481	0.379	0.00374651	Basal
ACOT11	1.04646e-07	0.31606	0.213	0.117	0.00383016	Basal
ENSA	1.04883e-07	0.269449	0.498	0.375	0.00383882	Basal
MPHOSPH10	1.14225e-07	0.3196	0.307	0.199	0.00418073	Basal
DANCR	1.21797e-07	0.338417	0.394	0.278	0.00445788	Basal
TBC1D5	1.24148e-07	0.314115	0.293	0.188	0.00454392	Basal
GPC1	1.29172e-07	0.263279	0.22	0.123	0.00472784	Basal
ERF	1.36039e-07	0.274481	0.237	0.135	0.00497918	Basal
ZNF644	1.36721e-07	0.353695	0.31	0.207	0.00500414	Basal
PLAG1	1.3854e-07	0.276426	0.202	0.111	0.00507072	Basal
WNT2B	1.4295e-07	0.258381	0.16	0.078	0.00523212	Basal
NCK1	1.53662e-07	0.330421	0.251	0.153	0.00562417	Basal
NSMAF	1.54779e-07	0.254391	0.157	0.078	0.00566505	Basal
ECE1	1.58502e-07	0.265154	0.463	0.33	0.00580133	Basal
BOD1	1.62956e-07	0.280108	0.178	0.094	0.00596436	Basal
SFPQ	1.65651e-07	0.3131	0.53	0.415	0.00606299	Basal
ERP29	1.70311e-07	0.322659	0.659	0.56	0.00623355	Basal
SNHG9	1.76266e-07	0.286742	0.383	0.266	0.00645152	Basal
FAM120AOS	1.77713e-07	0.29685	0.307	0.199	0.00650446	Basal
NDUFS5	1.84781e-07	0.263432	0.787	0.666	0.00676317	Basal
DGKH	1.89528e-07	0.297472	0.439	0.309	0.00693691	Basal
HRAS	1.97878e-07	0.322846	0.31	0.202	0.00724252	Basal
ZRANB2	2.03937e-07	0.25626	0.537	0.418	0.00746429	Basal
RRAS	2.05525e-07	0.266924	0.209	0.118	0.00752241	Basal
DSP	2.08469e-07	0.285265	0.575	0.446	0.00763019	Basal
TCEAL9	2.43038e-07	0.256858	0.237	0.139	0.00889543	Basal
ARSG	2.58602e-07	0.311682	0.3	0.191	0.00946509	Basal
HAUS4	2.67767e-07	0.280691	0.307	0.202	0.00980053	Basal
PHF21A	3.07469e-07	0.251312	0.157	0.078	0.0112537	Basal
MZT2B	3.18794e-07	0.256989	0.659	0.548	0.0116682	Basal
ESF1	3.44773e-07	0.354645	0.373	0.27	0.012619	Basal
DDX24	3.50986e-07	0.27213	0.603	0.48	0.0128465	Basal
ZNF708	3.52425e-07	0.255396	0.153	0.077	0.0128991	Basal
HNRNPH3	3.5364e-07	0.294745	0.39	0.281	0.0129436	Basal
EIF4B	3.58272e-07	0.346408	0.554	0.456	0.0131131	Basal
NSA2	3.64763e-07	0.313523	0.596	0.473	0.0133507	Basal
ZNF677	4.23333e-07	0.255291	0.16	0.082	0.0154944	Basal
ARL6IP4	4.59322e-07	0.371408	0.575	0.498	0.0168116	Basal
INTS6	4.76455e-07	0.326981	0.268	0.169	0.0174387	Basal
WBP4	4.82425e-07	0.294204	0.261	0.163	0.0176572	Basal
CXCL2	4.86396e-07	0.377379	0.101	0.042	0.0178026	Basal
RNF168	4.87131e-07	0.365093	0.209	0.12	0.0178295	Basal
LTBR	4.92822e-07	0.345484	0.275	0.177	0.0180378	Basal
ISOC2	6.7312e-07	0.269945	0.247	0.153	0.0246369	Basal
PCDH7	6.74428e-07	0.338384	0.324	0.224	0.0246847	Basal
REX1BD	6.99413e-07	0.286157	0.411	0.307	0.0255992	Basal
NDUFS4	7.00736e-07	0.284612	0.39	0.286	0.0256476	Basal
PSMA2	7.44734e-07	0.258987	0.575	0.458	0.027258	Basal
SMAD5	8.11219e-07	0.365181	0.328	0.228	0.0296914	Basal
SNRPF	8.21476e-07	0.251112	0.561	0.447	0.0300668	Basal
EBPL	8.75312e-07	0.316143	0.488	0.385	0.0320373	Basal
ARHGEF35	9.28386e-07	0.287498	0.237	0.146	0.0339798	Basal
CACHD1	9.54056e-07	0.270987	0.167	0.089	0.0349194	Basal
OCIAD2	9.55124e-07	0.285459	0.415	0.303	0.0349585	Basal
PHF20L1	1.01194e-06	0.25754	0.404	0.297	0.0370379	Basal
TLE4	1.06829e-06	0.32672	0.331	0.228	0.0391005	Basal
DNAJA2	1.07121e-06	0.287456	0.328	0.228	0.0392075	Basal
EIF2A	1.08428e-06	0.299961	0.328	0.228	0.0396856	Basal
GCLC	1.08429e-06	0.284502	0.317	0.211	0.0396859	Basal
TADA3	1.09109e-06	0.280965	0.265	0.171	0.039935	Basal
PHPT1	1.09418e-06	0.324873	0.599	0.497	0.040048	Basal
FBL	1.16954e-06	0.290292	0.331	0.231	0.0428063	Basal
RAB4A	1.25345e-06	0.317285	0.397	0.298	0.0458777	Basal
PHF14	1.28793e-06	0.272927	0.317	0.216	0.0471395	Basal
TTLL10	0	1.10923	0.49	0.033	0	Ciliated
CFAP74	0	0.846868	0.423	0.03	0	Ciliated
MORN1	0	0.742071	0.368	0.039	0	Ciliated
C1orf158	0	0.994313	0.484	0.03	0	Ciliated
FHAD1	0	1.95156	0.803	0.083	0	Ciliated
UBXN10	0	1.21272	0.568	0.051	0	Ciliated
UBXN11	0	1.19218	0.607	0.095	0	Ciliated
NUDC	0	1.72169	0.88	0.365	0	Ciliated
CD164L2	0	0.76152	0.357	0.023	0	Ciliated
ATP5IF1	0	2.04445	0.98	0.738	0	Ciliated
DCDC2B	0	0.990667	0.444	0.018	0	Ciliated
TEKT2	0	1.37	0.603	0.051	0	Ciliated
OSCP1	0	1.39623	0.644	0.066	0	Ciliated
DNALI1	0	2.05432	0.834	0.12	0	Ciliated
MYCBP	0	1.42174	0.745	0.216	0	Ciliated
CCDC30	0	1.72399	0.775	0.097	0	Ciliated
FAM183A	0	3.00337	0.97	0.167	0	Ciliated
CFAP57	0	1.02409	0.497	0.039	0	Ciliated
BEST4	0	0.492231	0.206	0.01	0	Ciliated
TCTEX1D4	0	2.03329	0.776	0.06	0	Ciliated
CCDC17	0	1.77738	0.744	0.06	0	Ciliated
TSPAN1	0	1.35705	0.958	0.628	0	Ciliated
SPATA6	0	1.06828	0.562	0.103	0	Ciliated
HSPB11	0	1.42607	0.805	0.315	0	Ciliated
LDLRAD1	0	2.04171	0.807	0.079	0	Ciliated
C1orf87	0	1.16365	0.527	0.033	0	Ciliated
TCTEX1D1	0	1.18294	0.531	0.031	0	Ciliated
WDR78	0	1.48275	0.673	0.066	0	Ciliated
C1orf141	0	0.886634	0.374	0.013	0	Ciliated
AL133320.2	0	0.818247	0.327	0.014	0	Ciliated
ERICH3	0	2.3844	0.851	0.106	0	Ciliated
TTLL7	0	0.521439	0.267	0.026	0	Ciliated
WDR63	0	1.21236	0.543	0.039	0	Ciliated
AC092802.1	0	0.545118	0.271	0.018	0	Ciliated
PALMD	0	0.984288	0.47	0.057	0	Ciliated
C1orf194	0	3.26323	0.977	0.185	0	Ciliated
PIFO	0	2.77676	0.943	0.168	0	Ciliated
HIPK1	0	1.13142	0.644	0.196	0	Ciliated
LINC01765	0	1.21357	0.523	0.031	0	Ciliated
SPAG17	0	1.64985	0.708	0.071	0	Ciliated
CTSS	0	0.900228	0.848	0.348	0	Ciliated
RIIAD1	0	1.33322	0.566	0.032	0	Ciliated
S100A11	0	1.02527	0.997	0.966	0	Ciliated
C1orf189	0	1.64757	0.658	0.051	0	Ciliated
AC234582.1	0	0.53446	0.246	0.02	0	Ciliated
LRRC71	0	0.833049	0.405	0.024	0	Ciliated
CFAP45	0	1.40925	0.639	0.06	0	Ciliated
TSTD1	0	1.46529	0.938	0.631	0	Ciliated
KLHDC9	0	0.803755	0.412	0.05	0	Ciliated
UFC1	0	2.08132	0.932	0.459	0	Ciliated
PPOX	0	0.732566	0.385	0.061	0	Ciliated
CFAP126	0	1.8711	0.772	0.072	0	Ciliated
CCDC190	0	1.17823	0.526	0.035	0	Ciliated
NME7	0	0.900836	0.491	0.101	0	Ciliated
CCDC181	0	1.17457	0.515	0.038	0	Ciliated
KIFAP3	0	0.969416	0.581	0.16	0	Ciliated
ANKRD45	0	0.569462	0.277	0.019	0	Ciliated
APOBEC4	0	0.938491	0.427	0.026	0	Ciliated
AC096637.2	0	0.485432	0.251	0.01	0	Ciliated
SPATA17	0	1.15786	0.549	0.044	0	Ciliated
ACBD3-AS1	0	1.07909	0.471	0.024	0	Ciliated
EFCAB2	0	1.34636	0.64	0.092	0	Ciliated
DRC1	0	1.28589	0.573	0.04	0	Ciliated
MAPRE3	0	0.784074	0.401	0.055	0	Ciliated
IFT172	0	1.05333	0.566	0.135	0	Ciliated
RBKS	0	0.55334	0.305	0.04	0	Ciliated
TOGARAM2	0	1.74696	0.699	0.048	0	Ciliated
SRD5A2	0	0.701782	0.263	0.009	0	Ciliated
DPY30	0	1.15613	0.711	0.295	0	Ciliated
MORN2	0	2.7407	0.948	0.225	0	Ciliated
DYNC2LI1	0	1.06009	0.553	0.104	0	Ciliated
CALM2	0	1.27983	0.939	0.709	0	Ciliated
C2orf73	0	0.82196	0.406	0.023	0	Ciliated
CFAP36	0	1.13757	0.623	0.156	0	Ciliated
FAM161A	0	0.767097	0.426	0.09	0	Ciliated
C2orf81	0	0.496452	0.256	0.026	0	Ciliated
WDR54	0	2.03832	0.857	0.139	0	Ciliated
DNAH6	0	1.09816	0.51	0.04	0	Ciliated
TEKT4	0	0.807729	0.383	0.027	0	Ciliated
VWA3B	0	1.39698	0.615	0.058	0	Ciliated
KIAA1211L	0	1.33034	0.67	0.129	0	Ciliated
TSGA10	0	0.858824	0.497	0.113	0	Ciliated
ECRG4	0	3.20498	0.953	0.185	0	Ciliated
NPHP1	0	1.40393	0.671	0.083	0	Ciliated
RABL2A	0	1.04142	0.524	0.072	0	Ciliated
CFAP221	0	2.06448	0.816	0.066	0	Ciliated
CCDC74B	0	0.736613	0.36	0.022	0	Ciliated
CCDC74A	0	1.13052	0.538	0.049	0	Ciliated
MAP3K19	0	1.10781	0.529	0.041	0	Ciliated
CCDC148	0	0.445362	0.223	0.016	0	Ciliated
CCDC173	0	1.80005	0.728	0.06	0	Ciliated
AC007405.3	0	0.726252	0.344	0.024	0	Ciliated
ERICH2	0	0.581213	0.291	0.019	0	Ciliated
OSBPL6	0	0.961997	0.445	0.04	0	Ciliated
CERKL	0	0.455676	0.242	0.015	0	Ciliated
DNAH7	0	1.33097	0.587	0.058	0	Ciliated
AC013264.1	0	2.38709	0.85	0.076	0	Ciliated
FLACC1	0	0.559731	0.278	0.015	0	Ciliated
KIAA2012	0	1.17586	0.519	0.028	0	Ciliated
KIAA2012-AS1	0	0.928181	0.34	0.011	0	Ciliated
ICA1L	0	1.11957	0.54	0.087	0	Ciliated
MDH1B	0	0.972516	0.466	0.036	0	Ciliated
SPAG16	0	1.66413	0.833	0.26	0	Ciliated
IGFBP2	0	1.5029	0.934	0.542	0	Ciliated
IGFBP5	0	1.04337	0.737	0.253	0	Ciliated
CATIP	0	0.878299	0.419	0.032	0	Ciliated
CFAP65	0	0.76609	0.397	0.057	0	Ciliated
TUBA4B	0	1.21336	0.56	0.041	0	Ciliated
LINC02832	0	0.734363	0.341	0.013	0	Ciliated
DAW1	0	1.1483	0.527	0.039	0	Ciliated
FBXO36	0	0.654785	0.342	0.035	0	Ciliated
IQCA1	0	0.915247	0.461	0.078	0	Ciliated
TRAF3IP1	0	1.2748	0.649	0.146	0	Ciliated
ANKMY1	0	0.802101	0.384	0.047	0	Ciliated
CROCC2	0	0.769237	0.338	0.026	0	Ciliated
IL5RA	0	0.567234	0.269	0.019	0	Ciliated
SRGAP3-AS2	0	1.883	0.728	0.048	0	Ciliated
EFHB	0	0.960959	0.439	0.027	0	Ciliated
NEK10	0	1.28989	0.587	0.051	0	Ciliated
DLEC1	0	1.01398	0.44	0.032	0	Ciliated
TTC21A	0	0.697259	0.344	0.031	0	Ciliated
CCDC13	0	0.549105	0.258	0.016	0	Ciliated
LZTFL1	0	0.765216	0.424	0.074	0	Ciliated
KIF9	0	2.05457	0.867	0.146	0	Ciliated
P4HTM	0	1.24882	0.644	0.159	0	Ciliated
CDHR4	0	2.64549	0.859	0.064	0	Ciliated
ZMYND10	0	1.56713	0.736	0.087	0	Ciliated
DNAH12	0	2.02832	0.799	0.113	0	Ciliated
SNTN	0	2.83374	0.939	0.139	0	Ciliated
PROS1	0	1.30297	0.501	0.059	0	Ciliated
ST3GAL6	0	0.963543	0.454	0.063	0	Ciliated
IFT57	0	1.99834	0.844	0.196	0	Ciliated
DZIP3	0	1.52662	0.692	0.093	0	Ciliated
CCDC80	0	1.52727	0.719	0.274	0	Ciliated
CFAP44	0	1.17155	0.557	0.067	0	Ciliated
CCDC191	0	1.06198	0.524	0.066	0	Ciliated
MAATS1	0	1.07769	0.511	0.04	0	Ciliated
ALDH1L1	0	1.04211	0.434	0.071	0	Ciliated
CFAP100	0	1.24898	0.562	0.043	0	Ciliated
RUVBL1	0	1.36455	0.66	0.137	0	Ciliated
EFCAB12	0	0.592809	0.28	0.017	0	Ciliated
NEK11	0	0.84539	0.421	0.04	0	Ciliated
ACKR4	0	0.555005	0.252	0.013	0	Ciliated
DZIP1L	0	0.944251	0.451	0.031	0	Ciliated
FAIM	0	0.911101	0.533	0.153	0	Ciliated
ANKUB1	0	1.35471	0.566	0.038	0	Ciliated
ERICH6-AS1	0	0.752638	0.355	0.03	0	Ciliated
ARHGEF26-AS1	0	0.54389	0.269	0.014	0	Ciliated
PLCH1	0	0.46608	0.236	0.015	0	Ciliated
MLF1	0	1.78777	0.785	0.113	0	Ciliated
ZBBX	0	1.32655	0.603	0.047	0	Ciliated
LRRC34	0	0.871438	0.422	0.032	0	Ciliated
TMEM212	0	1.1159	0.498	0.023	0	Ciliated
CCDC39	0	1.7495	0.705	0.06	0	Ciliated
APOD	0	0.878177	0.346	0.054	0	Ciliated
TCTEX1D2	0	2.20621	0.883	0.169	0	Ciliated
IQCG	0	1.58233	0.719	0.094	0	Ciliated
CCDC96	0	1.00876	0.454	0.037	0	Ciliated
CC2D2A	0	1.05733	0.532	0.064	0	Ciliated
PROM1	0	1.09457	0.51	0.074	0	Ciliated
DTHD1	0	1.59408	0.651	0.045	0	Ciliated
WDR19	0	0.620558	0.311	0.039	0	Ciliated
SPATA18	0	1.20366	0.581	0.071	0	Ciliated
IGFBP7	0	2.55074	0.861	0.198	0	Ciliated
FAM47E	0	0.784676	0.399	0.038	0	Ciliated
SHROOM3	0	0.829388	0.479	0.11	0	Ciliated
CFAP299	0	1.52479	0.639	0.04	0	Ciliated
CDS1	0	1.45797	0.737	0.155	0	Ciliated
MAPK10	0	1.06617	0.546	0.089	0	Ciliated
PRSS12	0	0.731384	0.422	0.084	0	Ciliated
INTU	0	0.837985	0.461	0.093	0	Ciliated
TTC29	0	0.96905	0.462	0.026	0	Ciliated
MAP9	0	1.26763	0.665	0.157	0	Ciliated
SPATA4	0	0.688731	0.33	0.02	0	Ciliated
ANKRD37	0	0.943347	0.523	0.088	0	Ciliated
C4orf47	0	1.00416	0.472	0.031	0	Ciliated
TRIP13	0	0.848354	0.395	0.03	0	Ciliated
AC122719.3	0	0.441554	0.192	0.007	0	Ciliated
C5orf49	0	2.25504	0.863	0.126	0	Ciliated
ROPN1L	0	2.0268	0.825	0.093	0	Ciliated
LINC01513	0	1.10653	0.473	0.029	0	Ciliated
DNAH5	0	2.30065	0.846	0.216	0	Ciliated
BASP1	0	1.71579	0.764	0.142	0	Ciliated
SPEF2	0	1.64045	0.704	0.089	0	Ciliated
CAPSL	0	2.95725	0.969	0.177	0	Ciliated
MAP1B	0	0.945495	0.396	0.029	0	Ciliated
TBCA	0	1.27556	0.918	0.616	0	Ciliated
MSH3	0	0.977125	0.539	0.163	0	Ciliated
FAM81B	0	2.02715	0.829	0.084	0	Ciliated
CAST	0	0.999956	0.903	0.665	0	Ciliated
FAM174A	0	1.47202	0.734	0.185	0	Ciliated
TMEM232	0	0.985202	0.484	0.039	0	Ciliated
AC113349.1	0	0.378177	0.18	0.005	0	Ciliated
P4HA2	0	0.714924	0.41	0.082	0	Ciliated
PDLIM4	0	1.1618	0.572	0.133	0	Ciliated
SLC22A4	0	1.0271	0.491	0.044	0	Ciliated
KIF3A	0	1.00869	0.536	0.092	0	Ciliated
NME5	0	2.02482	0.818	0.106	0	Ciliated
SLC23A1	0	0.667746	0.31	0.018	0	Ciliated
CYSTM1	0	1.67817	0.819	0.264	0	Ciliated
IK	0	2.41311	0.973	0.465	0	Ciliated
FABP6	0	1.75138	0.571	0.053	0	Ciliated
PRR7	0	0.503435	0.262	0.025	0	Ciliated
MRNIP	0	0.740923	0.444	0.098	0	Ciliated
MAK	0	0.810961	0.358	0.023	0	Ciliated
STMND1	0	1.17746	0.55	0.042	0	Ciliated
AL022068.1	0	0.760267	0.374	0.027	0	Ciliated
RIPOR2	0	0.925958	0.505	0.086	0	Ciliated
HCG14	0	0.50353	0.208	0.009	0	Ciliated
SLC44A4	0	1.45774	0.905	0.4	0	Ciliated
PFDN6	0	0.891069	0.51	0.142	0	Ciliated
KIF6	0	0.560267	0.281	0.019	0	Ciliated
DNPH1	0	1.60912	0.82	0.266	0	Ciliated
LRRC73	0	0.624381	0.296	0.02	0	Ciliated
RSPH9	0	1.89511	0.791	0.078	0	Ciliated
HSP90AB1	0	1.24859	0.984	0.855	0	Ciliated
TCTE1	0	0.404046	0.197	0.008	0	Ciliated
ENPP5	0	0.760377	0.387	0.051	0	Ciliated
ANKRD66	0	1.63316	0.682	0.046	0	Ciliated
EFHC1	0	1.96767	0.833	0.137	0	Ciliated
GSTA2	0	1.8291	0.488	0.08	0	Ciliated
GSTA1	0	2.47127	0.964	0.569	0	Ciliated
FILIP1	0	0.972245	0.47	0.061	0	Ciliated
HMGN3	0	1.59379	0.979	0.749	0	Ciliated
LCA5	0	0.786114	0.421	0.07	0	Ciliated
CFAP206	0	1.20119	0.565	0.044	0	Ciliated
CD24	0	2.64273	0.992	0.561	0	Ciliated
ARMC2	0	0.626766	0.303	0.024	0	Ciliated
PPIL6	0	1.87506	0.798	0.085	0	Ciliated
SMPD2	0	0.689686	0.372	0.051	0	Ciliated
AK9	0	1.17827	0.596	0.1	0	Ciliated
FAM229B	0	2.2273	0.876	0.141	0	Ciliated
RSPH4A	0	1.66666	0.722	0.066	0	Ciliated
ARHGAP18	0	2.10608	0.904	0.275	0	Ciliated
CCN2	0	1.31697	0.49	0.068	0	Ciliated
ECT2L	0	1.00122	0.467	0.035	0	Ciliated
TXLNB	0	0.539513	0.268	0.015	0	Ciliated
ADGB	0	1.17647	0.529	0.038	0	Ciliated
LRP11	0	0.964439	0.578	0.179	0	Ciliated
PPP1R14C	0	0.863934	0.433	0.048	0	Ciliated
CCDC170	0	2.56371	0.933	0.153	0	Ciliated
SYNE1	0	1.60429	0.702	0.099	0	Ciliated
DYNLT1	0	1.84638	0.93	0.552	0	Ciliated
EZR	0	1.61568	0.942	0.618	0	Ciliated
RSPH3	0	1.25144	0.649	0.152	0	Ciliated
PACRG	0	1.22738	0.553	0.037	0	Ciliated
C6orf118	0	1.2794	0.584	0.043	0	Ciliated
AL121956.6	0	0.996274	0.453	0.034	0	Ciliated
IQCE	0	0.751555	0.396	0.064	0	Ciliated
COL28A1	0	0.869462	0.356	0.017	0	Ciliated
RPA3	0	1.34634	0.735	0.245	0	Ciliated
AC013470.2	0	0.849117	0.412	0.024	0	Ciliated
AGR3	0	2.47535	0.938	0.27	0	Ciliated
DNAH11	0	1.24224	0.578	0.054	0	Ciliated
TAX1BP1	0	1.2744	0.863	0.517	0	Ciliated
MINDY4	0	0.575462	0.275	0.024	0	Ciliated
C7orf57	0	1.13251	0.526	0.036	0	Ciliated
CLDN3	0	0.951541	0.505	0.129	0	Ciliated
METTL27	0	1.01764	0.433	0.055	0	Ciliated
CCDC146	0	2.64841	0.947	0.159	0	Ciliated
SRI	0	1.39254	0.883	0.517	0	Ciliated
CFAP69	0	0.599013	0.318	0.028	0	Ciliated
AKAP9	0	1.498	0.967	0.684	0	Ciliated
SEM1	0	1.07339	0.895	0.634	0	Ciliated
AC105446.1	0	1.11444	0.36	0.035	0	Ciliated
IFT22	0	1.49041	0.716	0.139	0	Ciliated
ORAI2	0	0.800814	0.443	0.088	0	Ciliated
LRWD1	0	0.831138	0.415	0.054	0	Ciliated
AC105052.5	0	0.641501	0.303	0.014	0	Ciliated
EFCAB10	0	1.41239	0.641	0.051	0	Ciliated
CDHR3	0	2.68457	0.933	0.113	0	Ciliated
IQUB	0	0.920661	0.436	0.034	0	Ciliated
LRRC4	0	0.667225	0.344	0.051	0	Ciliated
TTC26	0	0.942071	0.441	0.044	0	Ciliated
WDR86-AS1	0	1.83962	0.747	0.058	0	Ciliated
PTPRN2	0	0.84768	0.469	0.101	0	Ciliated
WDR60	0	1.41391	0.697	0.151	0	Ciliated
TUSC3	0	1.09237	0.636	0.199	0	Ciliated
SLC7A2	0	1.0113	0.507	0.073	0	Ciliated
PCM1	0	1.16051	0.815	0.414	0	Ciliated
CLU	0	1.58632	0.964	0.621	0	Ciliated
EFCAB1	0	2.08127	0.864	0.099	0	Ciliated
RP1	0	1.89635	0.746	0.078	0	Ciliated
PPP1R42	0	1.14839	0.525	0.034	0	Ciliated
CSPP1	0	1.33005	0.668	0.122	0	Ciliated
C8orf34	0	0.384365	0.196	0.009	0	Ciliated
ZC2HC1A	0	0.970722	0.547	0.15	0	Ciliated
TMEM67	0	1.05349	0.538	0.072	0	Ciliated
ERICH5	0	0.983635	0.524	0.116	0	Ciliated
RGS22	0	1.04919	0.471	0.031	0	Ciliated
SPAG1	0	1.43181	0.677	0.1	0	Ciliated
AZIN1	0	1.0162	0.633	0.222	0	Ciliated
AZIN1-AS1	0	0.636254	0.304	0.038	0	Ciliated
LRRC6	0	1.60208	0.7	0.058	0	Ciliated
MAPK15	0	1.1425	0.533	0.043	0	Ciliated
ARHGAP39	0	0.564647	0.293	0.026	0	Ciliated
RFX3	0	1.30449	0.622	0.084	0	Ciliated
SPATA6L	0	0.539392	0.284	0.032	0	Ciliated
MPDZ	0	0.650277	0.349	0.045	0	Ciliated
IFT74	0	0.848516	0.491	0.118	0	Ciliated
C9orf24	0	3.3844	0.985	0.27	0	Ciliated
DNAI1	0	0.865218	0.408	0.025	0	Ciliated
FAM166B	0	1.5985	0.668	0.037	0	Ciliated
SPAG8	0	1.58055	0.669	0.047	0	Ciliated
AL590491.2	0	0.914661	0.357	0.016	0	Ciliated
BX005040.1	0	1.20899	0.516	0.028	0	Ciliated
FAM27C	0	0.776882	0.374	0.029	0	Ciliated
AL353770.4	0	0.542187	0.243	0.011	0	Ciliated
C9orf135	0	1.86958	0.774	0.075	0	Ciliated
KIF27	0	0.748331	0.384	0.054	0	Ciliated
CCDC180	0	0.772396	0.384	0.035	0	Ciliated
FSD1L	0	0.639509	0.325	0.031	0	Ciliated
CTNNAL1	0	0.903459	0.476	0.109	0	Ciliated
CNTRL	0	0.909116	0.543	0.142	0	Ciliated
MORN5	0	2.57249	0.909	0.107	0	Ciliated
WDR38	0	1.8239	0.733	0.066	0	Ciliated
PTRH1	0	1.64612	0.76	0.145	0	Ciliated
CFAP157	0	1.8641	0.77	0.057	0	Ciliated
TTC16	0	0.550884	0.268	0.012	0	Ciliated
COQ4	0	1.07894	0.673	0.238	0	Ciliated
WDR34	0	1.21986	0.653	0.158	0	Ciliated
ENDOG	0	1.38916	0.689	0.18	0	Ciliated
CFAP77	0	0.832483	0.381	0.02	0	Ciliated
AK8	0	0.591208	0.297	0.019	0	Ciliated
SPACA9	0	1.43912	0.668	0.079	0	Ciliated
C9orf116	0	2.63298	0.934	0.152	0	Ciliated
UBAC1	0	1.12512	0.695	0.269	0	Ciliated
CCDC187	0	0.82124	0.384	0.027	0	Ciliated
TUBB4B	0	2.97972	0.996	0.615	0	Ciliated
MEIG1	0	0.60595	0.293	0.024	0	Ciliated
SPAG6	0	1.60545	0.708	0.067	0	Ciliated
ARMC3	0	1.74425	0.759	0.07	0	Ciliated
C10orf67	0	0.632014	0.301	0.015	0	Ciliated
ENKUR	0	2.21423	0.852	0.089	0	Ciliated
ARMC4	0	0.993726	0.465	0.034	0	Ciliated
ZNF487	0	0.706662	0.357	0.037	0	Ciliated
FRMPD2	0	1.09211	0.49	0.024	0	Ciliated
MRLN	0	0.875186	0.393	0.019	0	Ciliated
CABCOCO1	0	1.22716	0.551	0.04	0	Ciliated
STOX1	0	0.902261	0.479	0.093	0	Ciliated
CFAP70	0	1.38874	0.611	0.089	0	Ciliated
DYDC2	0	1.7754	0.674	0.063	0	Ciliated
DPCD	0	1.73717	0.784	0.126	0	Ciliated
ARL3	0	1.26048	0.682	0.214	0	Ciliated
CFAP43	0	1.77044	0.744	0.083	0	Ciliated
CFAP58	0	0.707992	0.334	0.015	0	Ciliated
CASC2	0	0.893283	0.423	0.033	0	Ciliated
FANK1	0	1.32335	0.609	0.054	0	Ciliated
ADAM12	0	1.12356	0.492	0.033	0	Ciliated
CFAP46	0	1.06388	0.506	0.043	0	Ciliated
KNDC1	0	0.515782	0.241	0.01	0	Ciliated
CARS	0	1.74665	0.737	0.136	0	Ciliated
AC127526.4	0	0.559768	0.222	0.008	0	Ciliated
STK33	0	1.64105	0.703	0.07	0	Ciliated
C11orf16	0	0.730249	0.37	0.034	0	Ciliated
NUCB2	0	1.16943	0.947	0.698	0	Ciliated
MUC15	0	1.36103	0.676	0.179	0	Ciliated
DCDC1	0	0.91772	0.433	0.028	0	Ciliated
CD59	0	1.86437	0.965	0.673	0	Ciliated
C11orf74	0	1.10326	0.545	0.087	0	Ciliated
C11orf49	0	0.739742	0.397	0.076	0	Ciliated
AGBL2	0	0.506224	0.252	0.019	0	Ciliated
MS4A8	0	1.57712	0.876	0.284	0	Ciliated
PPP1R32	0	0.891953	0.392	0.028	0	Ciliated
LRRC10B	0	1.01825	0.486	0.031	0	Ciliated
FTH1	0	0.518878	1	0.997	0	Ciliated
SCGB2A1	0	1.18438	0.597	0.178	0	Ciliated
BSCL2	0	1.16586	0.638	0.167	0	Ciliated
PLAAT2	0	0.685945	0.305	0.023	0	Ciliated
PRDX5	0	2.37642	0.992	0.796	0	Ciliated
CST6	0	0.74318	0.291	0.022	0	Ciliated
GSTP1	0	1.10257	1	0.984	0	Ciliated
ALDH3B1	0	1.80277	0.814	0.162	0	Ciliated
LRTOMT	0	1.56857	0.682	0.066	0	Ciliated
PLEKHB1	0	0.702071	0.355	0.05	0	Ciliated
DNAJB13	0	0.794571	0.395	0.025	0	Ciliated
MAP6	0	0.908481	0.438	0.035	0	Ciliated
ANKRD42	0	0.672351	0.363	0.051	0	Ciliated
CCDC89	0	0.569936	0.261	0.018	0	Ciliated
CCDC81	0	0.964662	0.396	0.021	0	Ciliated
C11orf97	0	1.96528	0.783	0.072	0	Ciliated
CEP126	0	1.98991	0.852	0.146	0	Ciliated
CFAP300	0	1.55957	0.689	0.072	0	Ciliated
DYNC2H1	0	1.40744	0.632	0.101	0	Ciliated
AP002008.4	0	0.548145	0.272	0.022	0	Ciliated
C11orf88	0	2.92188	0.962	0.228	0	Ciliated
C11orf52	0	0.822577	0.424	0.081	0	Ciliated
PIH1D2	0	1.05117	0.494	0.038	0	Ciliated
BCO2	0	0.57118	0.302	0.029	0	Ciliated
CCDC153	0	1.83669	0.763	0.075	0	Ciliated
USP2	0	0.837102	0.373	0.032	0	Ciliated
SPA17	0	2.03057	0.823	0.11	0	Ciliated
GPR162	0	0.886767	0.413	0.02	0	Ciliated
LRRC23	0	1.69058	0.767	0.119	0	Ciliated
H2AFJ	0	1.26806	0.843	0.486	0	Ciliated
CASC1	0	1.44424	0.623	0.048	0	Ciliated
KIF21A	0	1.47011	0.854	0.448	0	Ciliated
CCDC65	0	1.35689	0.611	0.048	0	Ciliated
TUBA1A	0	3.115	0.985	0.393	0	Ciliated
SMIM41	0	0.954494	0.437	0.024	0	Ciliated
GIHCG	0	1.65202	0.74	0.12	0	Ciliated
CAPS2	0	0.823738	0.394	0.04	0	Ciliated
TSPAN19	0	1.93739	0.749	0.078	0	Ciliated
LRRIQ1	0	2.55188	0.937	0.152	0	Ciliated
CEP290	0	0.944669	0.539	0.134	0	Ciliated
CEP83	0	0.746048	0.391	0.066	0	Ciliated
CFAP54	0	1.04873	0.482	0.037	0	Ciliated
APPL2	0	0.87085	0.507	0.136	0	Ciliated
C12orf75	0	2.12318	0.842	0.131	0	Ciliated
IFT81	0	0.876307	0.472	0.082	0	Ciliated
TCTN1	0	1.34252	0.664	0.115	0	Ciliated
CFAP73	0	1.21696	0.543	0.034	0	Ciliated
IQCD	0	1.44586	0.648	0.049	0	Ciliated
DYNLL1	0	2.66229	0.997	0.785	0	Ciliated
NRAV	0	0.625719	0.344	0.043	0	Ciliated
MORN3	0	1.03361	0.468	0.034	0	Ciliated
WDR66	0	1.89624	0.766	0.074	0	Ciliated
LRRC43	0	0.407561	0.216	0.011	0	Ciliated
TCTN2	0	0.982346	0.455	0.061	0	Ciliated
DNAH10	0	1.51956	0.679	0.053	0	Ciliated
STX2	0	0.865919	0.42	0.033	0	Ciliated
IFT88	0	1.26471	0.622	0.093	0	Ciliated
TEX26	0	1.25141	0.513	0.035	0	Ciliated
HSPH1	0	1.64947	0.861	0.317	0	Ciliated
STOML3	0	1.53705	0.645	0.046	0	Ciliated
FAM216B	0	1.979	0.783	0.071	0	Ciliated
KCNRG	0	1.01018	0.472	0.027	0	Ciliated
NEK5	0	1.51169	0.679	0.078	0	Ciliated
KCTD12	0	0.856355	0.51	0.12	0	Ciliated
FGF14	0	0.734663	0.33	0.021	0	Ciliated
ZFHX2	0	0.589487	0.252	0.022	0	Ciliated
LGALS3	0	0.848185	0.995	0.915	0	Ciliated
KTN1	0	1.02927	0.943	0.766	0	Ciliated
ARMH4	0	0.660848	0.286	0.024	0	Ciliated
PPP1R36	0	0.827321	0.38	0.032	0	Ciliated
ATP6V1D	0	0.943805	0.644	0.25	0	Ciliated
DNAL1	0	1.58775	0.725	0.121	0	Ciliated
BBOF1	0	1.88561	0.791	0.094	0	Ciliated
ACYP1	0	0.789315	0.431	0.08	0	Ciliated
IFT43	0	1.46269	0.73	0.167	0	Ciliated
SAMD15	0	0.592045	0.298	0.024	0	Ciliated
AL357093.2	0	2.80063	0.907	0.154	0	Ciliated
CALM1	0	1.97673	0.99	0.787	0	Ciliated
GON7	0	1.32052	0.631	0.094	0	Ciliated
CLMN	0	0.909092	0.572	0.185	0	Ciliated
AK7	0	1.22766	0.549	0.046	0	Ciliated
HSP90AA1	0	2.21554	0.999	0.916	0	Ciliated
MOK	0	1.29685	0.621	0.064	0	Ciliated
CKB	0	1.53882	0.777	0.293	0	Ciliated
CRIP1	0	2.38553	0.994	0.791	0	Ciliated
LINC02345	0	1.07323	0.476	0.031	0	Ciliated
ZNF106	0	1.05648	0.76	0.375	0	Ciliated
MAP1A	0	1.28095	0.576	0.037	0	Ciliated
DNAAF4	0	1.69332	0.743	0.096	0	Ciliated
TEX9	0	1.1246	0.556	0.073	0	Ciliated
MNS1	0	2.23273	0.876	0.096	0	Ciliated
CALML4	0	1.66445	0.792	0.202	0	Ciliated
AC027237.3	0	0.957423	0.439	0.026	0	Ciliated
LRRC49	0	0.671667	0.346	0.035	0	Ciliated
CCDC33	0	1.41092	0.636	0.055	0	Ciliated
AC023300.2	0	0.521805	0.226	0.013	0	Ciliated
DNAJA4	0	1.31106	0.668	0.17	0	Ciliated
SAXO2	0	1.85155	0.792	0.079	0	Ciliated
WDR93	0	0.712256	0.338	0.021	0	Ciliated
CIB1	0	1.46592	0.879	0.507	0	Ciliated
NHLRC4	0	0.535109	0.267	0.014	0	Ciliated
METRN	0	1.81465	0.753	0.188	0	Ciliated
CCDC78	0	1.94269	0.773	0.075	0	Ciliated
HAGHL	0	0.850377	0.403	0.037	0	Ciliated
BAIAP3	0	0.674911	0.299	0.021	0	Ciliated
AC108134.4	0	1.10187	0.488	0.033	0	Ciliated
CLUAP1	0	1.56816	0.786	0.198	0	Ciliated
C16orf71	0	0.504633	0.25	0.017	0	Ciliated
SMIM22	0	2.17193	0.935	0.379	0	Ciliated
ATF7IP2	0	0.970962	0.493	0.104	0	Ciliated
CLEC19A	0	0.500783	0.203	0.01	0	Ciliated
TMC5	0	2.10444	0.929	0.346	0	Ciliated
CCP110	0	0.914722	0.497	0.114	0	Ciliated
DNAH3	0	1.033	0.496	0.038	0	Ciliated
VWA3A	0	0.680357	0.324	0.02	0	Ciliated
AC008915.2	0	0.857611	0.391	0.032	0	Ciliated
ZNF688	0	0.771895	0.451	0.106	0	Ciliated
CCDC189	0	0.779362	0.381	0.029	0	Ciliated
LINC01571	0	1.42651	0.614	0.042	0	Ciliated
AC007906.2	0	2.20983	0.844	0.109	0	Ciliated
RPGRIP1L	0	0.733147	0.377	0.052	0	Ciliated
CRNDE	0	1.15456	0.854	0.496	0	Ciliated
CES1	0	1.40674	0.681	0.16	0	Ciliated
DRC7	0	0.760508	0.349	0.021	0	Ciliated
CCDC113	0	1.7594	0.75	0.08	0	Ciliated
RRAD	0	1.60035	0.572	0.063	0	Ciliated
CES4A	0	0.865483	0.411	0.052	0	Ciliated
TPPP3	0	2.49709	0.903	0.141	0	Ciliated
ZDHHC1	0	0.93293	0.447	0.053	0	Ciliated
ENKD1	0	0.691471	0.334	0.044	0	Ciliated
TSNAXIP1	0	0.804703	0.377	0.021	0	Ciliated
NQO1	0	2.07376	0.77	0.142	0	Ciliated
HYDIN	0	1.99338	0.807	0.094	0	Ciliated
CHST6	0	1.04933	0.627	0.209	0	Ciliated
TMEM231	0	1.35571	0.64	0.07	0	Ciliated
DYNLRB2	0	2.73254	0.929	0.135	0	Ciliated
C16orf46	0	0.534978	0.279	0.028	0	Ciliated
HSBP1	0	1.66565	0.94	0.591	0	Ciliated
DNAAF1	0	2.85295	0.968	0.147	0	Ciliated
FAM92B	0	2.29996	0.858	0.084	0	Ciliated
SPATA33	0	1.14789	0.599	0.089	0	Ciliated
LINC02166	0	0.78266	0.353	0.018	0	Ciliated
GAS8	0	0.65319	0.362	0.052	0	Ciliated
C17orf97	0	1.10621	0.567	0.093	0	Ciliated
YWHAE	0	1.05631	0.936	0.702	0	Ciliated
ALOX15	0	1.19264	0.78	0.36	0	Ciliated
TEKT1	0	1.68542	0.719	0.083	0	Ciliated
DNAH2	0	1.0394	0.488	0.035	0	Ciliated
CYB5D1	0	0.553555	0.287	0.035	0	Ciliated
TMEM107	0	1.04249	0.563	0.105	0	Ciliated
CFAP52	0	1.40601	0.637	0.053	0	Ciliated
USP43	0	0.718776	0.31	0.036	0	Ciliated
DNAH9	0	1.49538	0.655	0.061	0	Ciliated
UBB	0	0.899881	0.979	0.902	0	Ciliated
DRC3	0	2.18222	0.858	0.085	0	Ciliated
B9D1	0	1.44551	0.666	0.077	0	Ciliated
OMG	0	2.00729	0.723	0.07	0	Ciliated
COPRS	0	1.45992	0.731	0.164	0	Ciliated
SLFN13	0	1.23916	0.558	0.063	0	Ciliated
GAS2L2	0	0.755375	0.329	0.021	0	Ciliated
CCL14	0	0.373767	0.172	0.004	0	Ciliated
CCL15	0	1.50477	0.643	0.04	0	Ciliated
TTC25	0	1.44206	0.631	0.048	0	Ciliated
LRRC46	0	1.59774	0.737	0.081	0	Ciliated
MYCBPAP	0	0.61002	0.303	0.023	0	Ciliated
MARCH10	0	0.763456	0.374	0.024	0	Ciliated
PRR29	0	1.21641	0.549	0.032	0	Ciliated
DNAI2	0	0.788746	0.378	0.022	0	Ciliated
KIF19	0	0.941949	0.432	0.024	0	Ciliated
FOXJ1	0	1.42806	0.666	0.071	0	Ciliated
CCDC40	0	0.919261	0.447	0.04	0	Ciliated
CFAP53	0	2.57633	0.907	0.107	0	Ciliated
FBXO15	0	0.972484	0.451	0.027	0	Ciliated
PLPPR3	0	0.906878	0.413	0.035	0	Ciliated
GRIN3B	0	0.636589	0.298	0.011	0	Ciliated
GPX4	0	1.09379	0.971	0.803	0	Ciliated
TNFAIP8L1	0	1.6442	0.746	0.09	0	Ciliated
CATSPERD	0	1.58696	0.645	0.039	0	Ciliated
CAPS	0	3.0434	0.982	0.489	0	Ciliated
RFX2	0	1.16209	0.572	0.075	0	Ciliated
CTXN1	0	1.76477	0.731	0.061	0	Ciliated
UBL5	0	1.03832	0.944	0.742	0	Ciliated
CCDC151	0	0.478758	0.235	0.018	0	Ciliated
ZNF440	0	1.14153	0.585	0.106	0	Ciliated
NWD1	0	1.51258	0.711	0.142	0	Ciliated
SSBP4	0	1.26092	0.712	0.202	0	Ciliated
FXYD1	0	1.33401	0.529	0.073	0	Ciliated
DMKN	0	1.54873	0.81	0.27	0	Ciliated
PSENEN	0	2.12022	0.891	0.272	0	Ciliated
POLR2I	0	1.68112	0.897	0.452	0	Ciliated
B9D2	0	0.758174	0.378	0.063	0	Ciliated
GIPR	0	0.722983	0.33	0.027	0	Ciliated
SELENOW	0	1.09297	0.909	0.681	0	Ciliated
CCDC114	0	1.17026	0.537	0.044	0	Ciliated
RUVBL2	0	1.3842	0.727	0.184	0	Ciliated
FUZ	0	0.790776	0.41	0.065	0	Ciliated
CACNG6	0	0.51409	0.234	0.011	0	Ciliated
DNAAF3	0	1.01746	0.474	0.035	0	Ciliated
HSPBP1	0	0.972422	0.505	0.106	0	Ciliated
TMEM190	0	3.08969	0.925	0.167	0	Ciliated
C20orf96	0	1.25747	0.576	0.051	0	Ciliated
AL121899.1	0	1.3069	0.561	0.042	0	Ciliated
SPEF1	0	0.835994	0.417	0.028	0	Ciliated
DSTN	0	1.5003	0.976	0.762	0	Ciliated
DZANK1	0	0.663952	0.321	0.032	0	Ciliated
TTLL9	0	0.54996	0.272	0.015	0	Ciliated
ERGIC3	0	1.15237	0.835	0.491	0	Ciliated
VSTM2L	0	0.775864	0.391	0.058	0	Ciliated
PTPRT	0	0.812923	0.412	0.069	0	Ciliated
PKIG	0	1.03555	0.528	0.073	0	Ciliated
WFDC6	0	0.776895	0.357	0.028	0	Ciliated
EPPIN	0	1.45084	0.575	0.055	0	Ciliated
C20orf85	0	3.55313	0.997	0.312	0	Ciliated
UCKL1-AS1	0	1.05224	0.487	0.033	0	Ciliated
SOD1	0	1.29415	0.926	0.655	0	Ciliated
CFAP298	0	2.00271	0.916	0.335	0	Ciliated
KCNE1	0	0.959998	0.479	0.064	0	Ciliated
GET1	0	1.0357	0.543	0.104	0	Ciliated
LCA5L	0	0.716744	0.375	0.036	0	Ciliated
ZNF295-AS1	0	0.522942	0.244	0.017	0	Ciliated
RSPH1	0	3.23463	0.987	0.243	0	Ciliated
C21orf58	0	2.21538	0.823	0.109	0	Ciliated
LRRC74B	0	0.581331	0.277	0.014	0	Ciliated
RSPH14	0	0.735717	0.366	0.023	0	Ciliated
RAB36	0	0.890643	0.416	0.032	0	Ciliated
C22orf15	0	1.64428	0.71	0.049	0	Ciliated
CCDC157	0	0.698232	0.313	0.035	0	Ciliated
SEC14L3	0	0.961506	0.338	0.038	0	Ciliated
AC004832.1	0	1.39848	0.592	0.051	0	Ciliated
SEC14L4	0	1.4279	0.59	0.037	0	Ciliated
DUSP18	0	0.994123	0.473	0.066	0	Ciliated
IFT27	0	1.36384	0.712	0.172	0	Ciliated
FAM227A	0	1.51994	0.666	0.056	0	Ciliated
CENPM	0	0.712221	0.357	0.048	0	Ciliated
EFCAB6	0	0.448012	0.224	0.017	0	Ciliated
RIBC2	0	0.966085	0.467	0.049	0	Ciliated
DENND6B	0	0.786134	0.405	0.041	0	Ciliated
ODF3B	0	2.43386	0.888	0.171	0	Ciliated
RABL2B	0	1.51573	0.704	0.106	0	Ciliated
CFAP47	0	0.551816	0.279	0.02	0	Ciliated
RPGR	0	0.936508	0.491	0.07	0	Ciliated
EFHC2	0	0.731115	0.386	0.042	0	Ciliated
RIBC1	0	0.969737	0.462	0.034	0	Ciliated
FAM104B	0	0.850186	0.487	0.109	0	Ciliated
PIH1D3	0	1.10991	0.491	0.031	0	Ciliated
AKAP14	0	1.62536	0.67	0.053	0	Ciliated
CETN2	0	2.90172	0.977	0.348	0	Ciliated
AC244090.1	0	0.960727	0.509	0.101	0	Ciliated
TTC12	1.23174e-307	0.644487	0.363	0.065	4.50831e-303	Ciliated
NDUFB1	3.58698e-306	0.945283	0.932	0.748	1.31287e-301	Ciliated
CNTD1	5.71313e-306	0.66206	0.288	0.036	2.09106e-301	Ciliated
LINC02696	6.12761e-305	0.489261	0.233	0.019	2.24277e-300	Ciliated
HSD17B13	8.20163e-305	0.852454	0.313	0.046	3.00188e-300	Ciliated
LINC00271	1.26252e-303	0.568149	0.295	0.039	4.62094e-299	Ciliated
IFI27	2.09706e-303	1.07101	0.584	0.183	7.67545e-299	Ciliated
MYEF2	3.8963e-301	0.481491	0.226	0.018	1.42609e-296	Ciliated
ZNF474	4.16812e-301	0.395416	0.199	0.011	1.52557e-296	Ciliated
ODF2L	6.14007e-300	1.02131	0.823	0.452	2.24733e-295	Ciliated
ZMYND12	8.03286e-300	0.466069	0.227	0.018	2.94011e-295	Ciliated
NSUN7	3.61875e-299	0.595426	0.325	0.051	1.3245e-294	Ciliated
DNAJA1	2.68781e-298	1.02803	0.822	0.484	9.83767e-294	Ciliated
CROCC	1.30486e-296	0.592466	0.317	0.049	4.77592e-292	Ciliated
TMEM154	1.6464e-296	0.83085	0.491	0.133	6.02598e-292	Ciliated
CCDC34	2.19644e-296	0.643532	0.411	0.086	8.0392e-292	Ciliated
CD38	6.46801e-296	0.578764	0.314	0.047	2.36736e-291	Ciliated
SYNGAP1	1.72692e-295	0.54759	0.285	0.037	6.3207e-291	Ciliated
SFXN3	1.78066e-295	0.624558	0.328	0.054	6.51738e-291	Ciliated
HACD4	2.28845e-295	0.78069	0.468	0.125	8.37595e-291	Ciliated
AC010624.1	2.77688e-295	0.375764	0.177	0.007	1.01636e-290	Ciliated
CCDC69	4.26177e-295	0.686008	0.385	0.08	1.55985e-290	Ciliated
SNHG10	8.25024e-294	0.691985	0.365	0.071	3.01967e-289	Ciliated
LINC01186	1.72321e-293	0.476228	0.209	0.015	6.30712e-289	Ciliated
CEP162	1.47598e-292	0.68057	0.36	0.067	5.40222e-288	Ciliated
STPG1	2.37583e-292	0.510265	0.283	0.037	8.69577e-288	Ciliated
AK1	4.06641e-291	1.0422	0.579	0.208	1.48835e-286	Ciliated
HSPA8	4.89666e-291	0.966999	0.899	0.666	1.79223e-286	Ciliated
ZNF273	8.14371e-291	0.622905	0.326	0.054	2.98068e-286	Ciliated
C10orf95	3.66917e-290	0.469436	0.246	0.025	1.34295e-285	Ciliated
PRDX1	6.59323e-290	0.904297	0.959	0.822	2.41319e-285	Ciliated
UBE2H	3.57293e-289	0.987958	0.655	0.282	1.30773e-284	Ciliated
AC008771.1	7.14923e-289	0.832262	0.476	0.129	2.61669e-284	Ciliated
OCEL1	9.22572e-289	0.75007	0.44	0.111	3.3767e-284	Ciliated
PRR18	9.78748e-289	0.382678	0.206	0.015	3.58231e-284	Ciliated
ANKFN1	3.32912e-288	0.34581	0.164	0.005	1.21849e-283	Ciliated
NAT1	4.81271e-288	0.56433	0.302	0.046	1.7615e-283	Ciliated
LRRIQ3	4.59924e-287	0.412807	0.212	0.016	1.68337e-282	Ciliated
DUBR	4.19553e-286	0.46021	0.231	0.022	1.53561e-281	Ciliated
SMYD2	4.71498e-286	0.710729	0.425	0.101	1.72573e-281	Ciliated
DYDC1	7.43644e-286	0.462397	0.207	0.015	2.72181e-281	Ciliated
BCAS3	4.04473e-285	0.669707	0.366	0.073	1.48041e-280	Ciliated
RCAN3	1.71683e-284	0.864142	0.57	0.195	6.28375e-280	Ciliated
IQCK	3.20223e-284	0.711946	0.446	0.111	1.17205e-279	Ciliated
CIR1	1.03279e-283	1.01848	0.769	0.42	3.78013e-279	Ciliated
AC246817.1	2.72609e-283	0.410396	0.177	0.008	9.97778e-279	Ciliated
DNER	3.18272e-283	0.446116	0.176	0.008	1.16491e-278	Ciliated
CYP4B1	5.7319e-282	1.09422	0.905	0.692	2.09793e-277	Ciliated
SMKR1	2.44778e-281	0.451539	0.22	0.019	8.95912e-277	Ciliated
IRX3	6.70155e-281	1.01903	0.682	0.311	2.45284e-276	Ciliated
FAM184A	8.98587e-281	0.475823	0.247	0.027	3.28892e-276	Ciliated
B3GNT5	1.67465e-280	0.765862	0.445	0.114	6.12939e-276	Ciliated
LINC00326	2.61663e-280	0.419409	0.169	0.007	9.57712e-276	Ciliated
VNN3	1.80078e-279	0.38262	0.18	0.009	6.59104e-275	Ciliated
JHY	3.18125e-279	0.458556	0.255	0.03	1.16437e-274	Ciliated
LKAAEAR1	8.42171e-279	0.480821	0.22	0.02	3.08243e-274	Ciliated
COX17	8.67414e-279	0.988374	0.828	0.493	3.17482e-274	Ciliated
ANXA1	1.44467e-278	0.849816	0.924	0.71	5.28763e-274	Ciliated
VPS35	7.49966e-277	0.995213	0.743	0.383	2.74495e-272	Ciliated
RBM24	2.0243e-275	0.429211	0.197	0.014	7.40916e-271	Ciliated
SMIM34B	9.65251e-275	0.382301	0.174	0.009	3.53292e-270	Ciliated
SMIM5	2.18905e-274	0.462216	0.251	0.03	8.01216e-270	Ciliated
AC015813.8	2.65168e-274	0.343472	0.158	0.005	9.7054e-270	Ciliated
SQLE	2.67156e-274	0.951626	0.577	0.215	9.77817e-270	Ciliated
EML1	1.31689e-272	0.449084	0.228	0.023	4.81996e-268	Ciliated
SARAF	1.41904e-270	0.966341	0.842	0.558	5.19382e-266	Ciliated
PFN2	1.57121e-269	0.816819	0.524	0.169	5.75079e-265	Ciliated
ALG1L	3.36544e-269	0.489942	0.241	0.027	1.23179e-264	Ciliated
LINC02265	4.00425e-269	0.331088	0.166	0.007	1.4656e-264	Ciliated
CLHC1	4.0919e-269	0.597805	0.332	0.062	1.49768e-264	Ciliated
HS3ST6	6.65371e-269	0.646347	0.358	0.074	2.43532e-264	Ciliated
AC130456.2	2.00062e-268	0.428475	0.184	0.011	7.32246e-264	Ciliated
DALRD3	2.52789e-268	0.746703	0.47	0.133	9.25231e-264	Ciliated
NELL2	6.42866e-268	0.484293	0.225	0.023	2.35295e-263	Ciliated
POU2AF1	6.02309e-267	0.686979	0.408	0.099	2.20451e-262	Ciliated
ACAP1	8.35758e-267	0.530764	0.302	0.048	3.05896e-262	Ciliated
LEKR1	3.48851e-266	0.364348	0.201	0.016	1.27683e-261	Ciliated
TEKT3	3.05195e-265	0.394377	0.155	0.006	1.11704e-260	Ciliated
RHPN1	4.1559e-265	0.395792	0.228	0.024	1.5211e-260	Ciliated
PIP	4.183e-265	0.615438	0.192	0.014	1.53102e-260	Ciliated
PRR34-AS1	4.85084e-265	0.856688	0.487	0.148	1.77545e-260	Ciliated
AHSA1	3.10117e-263	0.870452	0.576	0.219	1.13506e-258	Ciliated
KIAA1257	1.4469e-262	0.323983	0.174	0.01	5.29581e-258	Ciliated
GCC2	5.79248e-262	0.943818	0.753	0.414	2.12011e-257	Ciliated
PZP	2.4366e-261	0.360166	0.164	0.008	8.91819e-257	Ciliated
KCNMB2	1.25916e-260	0.326518	0.165	0.008	4.60864e-256	Ciliated
NEK1	1.3697e-260	0.643883	0.377	0.085	5.01324e-256	Ciliated
IQANK1	2.23736e-260	0.533608	0.289	0.046	8.18898e-256	Ciliated
FNDC11	7.90847e-259	0.344982	0.153	0.006	2.89458e-254	Ciliated
GIPC2	1.44918e-258	0.453188	0.19	0.014	5.30416e-254	Ciliated
AC004494.1	3.13506e-258	0.44408	0.215	0.021	1.14746e-253	Ciliated
ZBED5-AS1	8.63135e-258	0.734491	0.429	0.116	3.15916e-253	Ciliated
CFAP20	1.24268e-257	0.636422	0.393	0.094	4.54835e-253	Ciliated
WAKMAR2	2.02087e-257	0.583733	0.219	0.022	7.39659e-253	Ciliated
IFT140	5.02113e-257	0.419271	0.228	0.025	1.83779e-252	Ciliated
IFT46	6.11428e-257	0.516852	0.288	0.046	2.23789e-252	Ciliated
WDR49	8.09237e-257	0.490245	0.283	0.045	2.96189e-252	Ciliated
AP001207.3	1.72247e-256	0.524153	0.261	0.036	6.30441e-252	Ciliated
RBM20	2.69656e-256	0.437451	0.216	0.022	9.86968e-252	Ciliated
LINC01732	6.17324e-256	0.374259	0.156	0.007	2.25947e-251	Ciliated
GALNS	6.12775e-255	0.58598	0.315	0.058	2.24282e-250	Ciliated
RTCA-AS1	3.14254e-254	0.631609	0.346	0.073	1.1502e-249	Ciliated
KIAA1841	1.17882e-253	0.6577	0.377	0.088	4.31461e-249	Ciliated
ULK4	1.77464e-253	0.4459	0.237	0.029	6.49535e-249	Ciliated
ERBB4	2.09082e-253	0.545444	0.252	0.034	7.65262e-249	Ciliated
TMC4	5.39931e-253	0.853761	0.55	0.199	1.9762e-248	Ciliated
BCAS1	4.37801e-251	0.71385	0.488	0.147	1.6024e-246	Ciliated
CCDC60	4.37829e-251	0.542454	0.312	0.058	1.6025e-246	Ciliated
CFAP161	8.6466e-251	0.371685	0.172	0.011	3.16474e-246	Ciliated
METTL7A	1.37212e-250	0.934463	0.772	0.437	5.02209e-246	Ciliated
CFDP1	1.54947e-250	0.922126	0.731	0.402	5.67121e-246	Ciliated
NDUFA3	3.88344e-248	0.94187	0.882	0.65	1.42138e-243	Ciliated
SYAP1	4.06838e-248	0.918097	0.647	0.303	1.48907e-243	Ciliated
UBE3D	4.38863e-248	0.547124	0.285	0.047	1.60628e-243	Ciliated
NME9	1.79727e-247	0.347782	0.177	0.012	6.57818e-243	Ciliated
MYCT1	2.19661e-247	0.35756	0.149	0.006	8.03981e-243	Ciliated
PTGES3	2.24543e-247	0.928001	0.758	0.437	8.2185e-243	Ciliated
SYTL3	3.55053e-246	0.528967	0.295	0.052	1.29953e-241	Ciliated
AC090371.1	7.48634e-246	0.361624	0.15	0.006	2.74008e-241	Ciliated
HSD11B1L	2.33028e-245	0.416149	0.231	0.028	8.52907e-241	Ciliated
CDC16	5.08661e-245	0.685481	0.437	0.126	1.86175e-240	Ciliated
HHLA2	2.64532e-244	0.31126	0.156	0.008	9.68214e-240	Ciliated
ZNF214	6.45511e-244	0.400566	0.203	0.02	2.36264e-239	Ciliated
PLAAT3	1.48848e-243	0.750611	0.507	0.169	5.44797e-239	Ciliated
UNC119B	8.7605e-243	0.534139	0.297	0.054	3.20643e-238	Ciliated
LRRC18	1.11595e-242	0.303947	0.143	0.005	4.08449e-238	Ciliated
AKNA	1.72041e-242	0.567465	0.309	0.059	6.29687e-238	Ciliated
NDUFAF3	2.15538e-242	0.87977	0.699	0.361	7.88889e-238	Ciliated
TNFRSF19	2.73035e-242	0.486464	0.25	0.035	9.99336e-238	Ciliated
TP73	3.51992e-242	0.481027	0.252	0.036	1.28832e-237	Ciliated
AC060780.1	5.47028e-242	0.71696	0.416	0.113	2.00218e-237	Ciliated
WRAP53	1.66785e-241	0.480591	0.258	0.039	6.1045e-237	Ciliated
SKP1	3.11718e-241	0.813315	0.895	0.718	1.14092e-236	Ciliated
C15orf65	3.88417e-241	0.483473	0.267	0.042	1.42164e-236	Ciliated
AL035420.3	6.23065e-241	0.291015	0.153	0.007	2.28048e-236	Ciliated
ABCA13	6.48489e-240	0.945069	0.605	0.259	2.37354e-235	Ciliated
WDR90	1.70475e-239	0.519672	0.261	0.04	6.23956e-235	Ciliated
GLB1L	1.84308e-239	0.482274	0.241	0.033	6.74587e-235	Ciliated
LINC02541	9.47645e-239	0.459949	0.238	0.032	3.46848e-234	Ciliated
ELK3	3.51569e-238	0.6054	0.346	0.076	1.28678e-233	Ciliated
LAMC2	4.01707e-238	0.482842	0.284	0.049	1.47029e-233	Ciliated
ARX	5.91815e-238	0.281989	0.145	0.006	2.1661e-233	Ciliated
PHTF1	2.49624e-237	0.458458	0.257	0.039	9.13648e-233	Ciliated
SRP14	1.3232e-236	0.653179	0.97	0.893	4.84304e-232	Ciliated
CEP97	1.32811e-236	0.55291	0.303	0.058	4.86102e-232	Ciliated
LRRC61	1.36679e-236	0.52642	0.294	0.054	5.0026e-232	Ciliated
RBM43	2.36217e-235	0.634753	0.367	0.089	8.64578e-231	Ciliated
AC005041.4	5.32537e-235	0.336128	0.173	0.013	1.94914e-230	Ciliated
NGRN	1.4531e-234	0.900213	0.663	0.332	5.3185e-230	Ciliated
COBL	6.42493e-234	0.451123	0.246	0.036	2.35159e-229	Ciliated
TMEM254	9.38562e-234	0.527611	0.301	0.058	3.43523e-229	Ciliated
C12orf74	3.55123e-233	0.588283	0.347	0.079	1.29979e-228	Ciliated
RCAN3AS	5.5631e-233	0.27974	0.142	0.006	2.03615e-228	Ciliated
AL353622.1	1.62359e-232	0.527002	0.282	0.05	5.9425e-228	Ciliated
CAP2	3.20657e-232	0.472744	0.256	0.04	1.17364e-227	Ciliated
ABHD12B	6.9562e-232	0.323466	0.185	0.016	2.54604e-227	Ciliated
BAIAP2L1	1.47214e-231	0.61787	0.377	0.095	5.38817e-227	Ciliated
ZKSCAN1	1.77283e-231	0.889134	0.709	0.37	6.48872e-227	Ciliated
ARMC9	2.34026e-231	0.47758	0.262	0.042	8.56558e-227	Ciliated
UNC93B1	5.19782e-231	0.729957	0.48	0.16	1.90245e-226	Ciliated
IFT80	5.909e-231	0.622739	0.365	0.089	2.16275e-226	Ciliated
FXYD3	8.41511e-231	0.766926	0.935	0.776	3.08001e-226	Ciliated
ENO4	1.8768e-230	0.30091	0.166	0.012	6.86929e-226	Ciliated
BBIP1	3.44404e-230	0.703521	0.435	0.13	1.26055e-225	Ciliated
SLC22A16	3.1343e-229	0.581581	0.182	0.016	1.14719e-224	Ciliated
SPTBN1	3.57612e-228	0.799349	0.582	0.235	1.30889e-223	Ciliated
ARMH1	7.00059e-228	0.435315	0.233	0.032	2.56229e-223	Ciliated
MROH9	1.69461e-227	0.318435	0.148	0.008	6.20245e-223	Ciliated
GRM7	1.69644e-227	0.337749	0.147	0.008	6.20913e-223	Ciliated
TMEM45B	1.69826e-227	0.482564	0.244	0.036	6.21582e-223	Ciliated
LRRC56	1.42178e-226	0.343083	0.17	0.013	5.20385e-222	Ciliated
BBS5	4.10471e-226	0.50124	0.275	0.049	1.50236e-221	Ciliated
DCDC2	1.28727e-225	0.305453	0.154	0.009	4.71154e-221	Ciliated
MPC2	2.04715e-225	0.894855	0.716	0.402	7.49279e-221	Ciliated
TUBGCP2	5.12546e-225	0.827677	0.537	0.217	1.87597e-220	Ciliated
NAT14	5.25558e-224	0.36901	0.198	0.021	1.9236e-219	Ciliated
SPATA24	9.63582e-224	0.369475	0.192	0.02	3.5268e-219	Ciliated
ENAH	1.64329e-223	0.82533	0.62	0.281	6.0146e-219	Ciliated
CRIP2	1.80697e-222	0.677685	0.431	0.129	6.61369e-218	Ciliated
CLGN	1.82078e-222	0.375557	0.169	0.014	6.66425e-218	Ciliated
KIAA0556	2.06824e-222	0.540353	0.288	0.054	7.56998e-218	Ciliated
CFAP61	2.51467e-222	0.320443	0.157	0.01	9.20396e-218	Ciliated
SLAIN2	3.11808e-222	0.798255	0.487	0.174	1.14125e-217	Ciliated
AP4M1	4.14492e-222	0.531343	0.303	0.062	1.51708e-217	Ciliated
CDKL2	6.74658e-222	0.313504	0.159	0.011	2.46932e-217	Ciliated
SPATS1	7.62381e-222	0.298768	0.155	0.01	2.79039e-217	Ciliated
LMLN	3.15511e-221	0.479767	0.257	0.043	1.1548e-216	Ciliated
APBB1	1.4291e-220	0.478683	0.212	0.027	5.23064e-216	Ciliated
PIEZO2	2.37473e-220	0.314353	0.151	0.009	8.69173e-216	Ciliated
CHST9	2.44066e-220	0.80962	0.899	0.693	8.93307e-216	Ciliated
PLAC8	2.48106e-220	0.868849	0.778	0.467	9.08094e-216	Ciliated
STRBP	7.11861e-220	0.779195	0.607	0.261	2.60548e-215	Ciliated
MAFG-DT	1.77484e-219	0.344994	0.183	0.018	6.49608e-215	Ciliated
CCDC88C	3.41518e-219	0.700036	0.458	0.149	1.24999e-214	Ciliated
AL137781.1	1.15235e-218	0.283355	0.128	0.005	4.2177e-214	Ciliated
AC077690.1	4.60716e-218	0.436516	0.162	0.012	1.68627e-213	Ciliated
CDKL1	7.74962e-218	0.32729	0.16	0.012	2.83644e-213	Ciliated
TOGARAM1	9.97509e-218	0.60123	0.374	0.1	3.65098e-213	Ciliated
LXN	1.28914e-217	0.664277	0.435	0.137	4.71837e-213	Ciliated
USP2-AS1	1.31394e-217	0.358008	0.18	0.017	4.80916e-213	Ciliated
MED25	1.91843e-217	0.626149	0.379	0.101	7.02165e-213	Ciliated
EFCAB11	3.71356e-216	0.547576	0.295	0.061	1.3592e-211	Ciliated
RPP38	4.00082e-216	0.742551	0.497	0.182	1.46434e-211	Ciliated
ATG9B	1.46746e-215	0.361655	0.196	0.022	5.37105e-211	Ciliated
ATP2A2	1.29294e-214	0.854466	0.66	0.33	4.7323e-210	Ciliated
PSCA	2.27065e-214	0.787245	0.733	0.381	8.31081e-210	Ciliated
BICC1	2.37151e-214	0.328452	0.131	0.006	8.67996e-210	Ciliated
MICOS13	2.1631e-213	0.831312	0.798	0.517	7.91718e-209	Ciliated
RSPH10B	2.81978e-213	0.29067	0.151	0.01	1.03207e-208	Ciliated
CEP19	3.06507e-213	0.370511	0.189	0.021	1.12185e-208	Ciliated
LRP8	5.68224e-213	0.332612	0.162	0.013	2.07976e-208	Ciliated
PRKAR1A	5.84285e-213	0.857868	0.679	0.361	2.13854e-208	Ciliated
ADH6	2.152e-212	0.30538	0.137	0.007	7.87655e-208	Ciliated
OXTR	5.30548e-212	0.335933	0.125	0.005	1.94186e-207	Ciliated
TTC30B	6.98437e-212	0.412217	0.243	0.04	2.55635e-207	Ciliated
ZNHIT2	2.53628e-211	0.493859	0.308	0.067	9.28303e-207	Ciliated
OFD1	2.69601e-211	0.836297	0.544	0.221	9.86765e-207	Ciliated
ARL6	5.52924e-211	0.397309	0.205	0.026	2.02376e-206	Ciliated
ABCA5	5.57829e-211	0.757655	0.513	0.197	2.04171e-206	Ciliated
DNAH1	2.1456e-210	0.292422	0.159	0.013	7.85311e-206	Ciliated
RHOU	5.62527e-210	0.595454	0.329	0.078	2.0589e-205	Ciliated
NELFE	2.45015e-209	0.788271	0.537	0.218	8.96779e-205	Ciliated
AL035701.1	5.08125e-209	0.364474	0.164	0.014	1.85979e-204	Ciliated
CCDC125	9.61653e-209	0.64936	0.443	0.146	3.51975e-204	Ciliated
SSB	1.10603e-208	0.849132	0.76	0.466	4.04819e-204	Ciliated
RSPH10B2	1.28179e-208	0.257057	0.128	0.005	4.69148e-204	Ciliated
CFAP97D2	1.92222e-208	0.258403	0.13	0.006	7.03552e-204	Ciliated
NDUFA7	1.13189e-207	0.85038	0.667	0.362	4.14283e-203	Ciliated
GABARAP	2.07195e-207	0.707126	0.929	0.789	7.58355e-203	Ciliated
IQCH	1.15877e-206	0.309026	0.158	0.013	4.24123e-202	Ciliated
CCDC138	4.80747e-205	0.414913	0.236	0.038	1.75958e-200	Ciliated
AKAP6	1.1396e-204	0.389607	0.2	0.026	4.17105e-200	Ciliated
ZC2HC1C	1.16196e-204	0.387821	0.199	0.025	4.25287e-200	Ciliated
GCLC	1.88176e-203	0.766608	0.469	0.166	6.88742e-199	Ciliated
LRRC36	2.67857e-203	0.38851	0.134	0.007	9.80382e-199	Ciliated
MDM1	8.70581e-203	0.470631	0.274	0.054	3.18641e-198	Ciliated
JPT2	9.70428e-203	0.740472	0.54	0.218	3.55186e-198	Ciliated
DZIP1	3.12137e-201	0.355713	0.179	0.019	1.14245e-196	Ciliated
FBXW9	5.37214e-201	0.340163	0.195	0.025	1.96626e-196	Ciliated
GTF2H5	1.03183e-198	0.817963	0.643	0.331	3.77661e-194	Ciliated
KRT23	2.15433e-198	0.378566	0.188	0.023	7.88507e-194	Ciliated
BCL2L1	4.07358e-198	0.747827	0.49	0.189	1.49097e-193	Ciliated
MARCKS	6.39675e-198	0.785995	0.82	0.505	2.34127e-193	Ciliated
AC127070.2	7.41387e-198	0.307191	0.14	0.009	2.71355e-193	Ciliated
TPPP	7.92439e-198	0.406948	0.226	0.036	2.90041e-193	Ciliated
KCNH3	5.78502e-197	0.276302	0.128	0.007	2.11738e-192	Ciliated
CLBA1	9.08165e-197	0.368135	0.181	0.021	3.32398e-192	Ciliated
TTBK2	1.73954e-196	0.571958	0.312	0.075	6.36688e-192	Ciliated
ACSBG1	2.30936e-196	0.290605	0.139	0.009	8.4525e-192	Ciliated
FTO	2.44804e-196	0.703161	0.311	0.076	8.96008e-192	Ciliated
CPLANE1	3.38234e-196	0.670983	0.437	0.149	1.23797e-191	Ciliated
WDR13	3.70343e-196	0.61199	0.416	0.135	1.35549e-191	Ciliated
SRCIN1	7.45697e-196	0.369589	0.163	0.016	2.72933e-191	Ciliated
NCALD	8.38486e-196	0.355767	0.191	0.024	3.06894e-191	Ciliated
UCP2	3.33318e-195	0.806019	0.642	0.31	1.21998e-190	Ciliated
APOO	5.70353e-195	0.561232	0.356	0.098	2.08755e-190	Ciliated
BASP1-AS1	2.24557e-194	0.326932	0.115	0.004	8.219e-190	Ciliated
ZDHHC11	2.96527e-194	0.348327	0.143	0.011	1.08532e-189	Ciliated
AL513128.1	3.28107e-194	0.305118	0.133	0.008	1.2009e-189	Ciliated
C14orf132	1.1918e-193	0.418988	0.216	0.033	4.36211e-189	Ciliated
DYNLRB1	1.38201e-193	0.814129	0.649	0.347	5.05828e-189	Ciliated
DIXDC1	2.42156e-193	0.644763	0.379	0.114	8.86316e-189	Ciliated
CHCHD6	8.46967e-193	0.530568	0.318	0.08	3.09998e-188	Ciliated
IPO11	4.51818e-192	0.436189	0.226	0.038	1.6537e-187	Ciliated
ARL13B	4.99807e-192	0.437701	0.245	0.046	1.82934e-187	Ciliated
ELOB	7.64542e-192	0.64675	0.945	0.829	2.7983e-187	Ciliated
TMEM173	1.19361e-191	0.767652	0.47	0.175	4.36874e-187	Ciliated
AC079848.2	1.93087e-191	0.322762	0.175	0.02	7.06717e-187	Ciliated
C6orf52	3.57843e-190	0.259272	0.149	0.013	1.30974e-185	Ciliated
WDR35	1.28165e-189	0.362224	0.206	0.031	4.69097e-185	Ciliated
TSPAN6	3.8642e-189	0.713308	0.567	0.255	1.41433e-184	Ciliated
KLHL6	5.39167e-189	0.512739	0.282	0.062	1.9734e-184	Ciliated
PRUNE2	5.89907e-189	0.310367	0.146	0.012	2.15912e-184	Ciliated
FAM182A	1.0644e-188	0.276133	0.145	0.012	3.8958e-184	Ciliated
LINC00467	2.7841e-188	0.698221	0.462	0.17	1.01901e-183	Ciliated
USP51	7.61074e-188	0.482931	0.271	0.057	2.78561e-183	Ciliated
AC010538.1	1.36881e-186	0.340341	0.145	0.012	5.00998e-182	Ciliated
TP53AIP1	1.97718e-186	0.439454	0.194	0.027	7.23667e-182	Ciliated
B2M	2.77883e-186	0.415472	0.998	0.992	1.01708e-181	Ciliated
BBS4	5.64763e-186	0.469548	0.276	0.061	2.06709e-181	Ciliated
PAIP2B	7.37218e-186	0.402444	0.238	0.044	2.69829e-181	Ciliated
DRAIC	1.9279e-185	0.320017	0.171	0.02	7.05629e-181	Ciliated
AC004130.2	4.23964e-185	0.538412	0.304	0.075	1.55175e-180	Ciliated
ZDHHC11B	5.21912e-185	0.613011	0.267	0.057	1.91025e-180	Ciliated
LINC01014	9.18081e-185	0.255786	0.109	0.004	3.36027e-180	Ciliated
MEAF6	1.27953e-184	0.741534	0.536	0.244	4.68322e-180	Ciliated
AL121820.2	1.40231e-184	0.403713	0.204	0.031	5.13259e-180	Ciliated
CEP89	1.43059e-184	0.478933	0.304	0.075	5.23611e-180	Ciliated
NEAT1	3.73079e-184	1.10009	0.995	0.956	1.3655e-179	Ciliated
MB	4.34722e-184	0.591551	0.351	0.103	1.59113e-179	Ciliated
MORF4L2	4.65384e-184	0.747484	0.553	0.248	1.70335e-179	Ciliated
CEP41	4.68945e-184	0.451173	0.275	0.06	1.71638e-179	Ciliated
MIPEP	5.63856e-184	0.425863	0.243	0.046	2.06377e-179	Ciliated
TMF1	1.17003e-183	0.724539	0.584	0.276	4.28244e-179	Ciliated
CGN	1.49898e-183	0.538298	0.347	0.099	5.48642e-179	Ciliated
ROMO1	1.51996e-183	0.791697	0.831	0.601	5.5632e-179	Ciliated
AC108519.1	6.5109e-183	0.330492	0.136	0.01	2.38305e-178	Ciliated
ALMS1	1.02942e-181	0.472672	0.292	0.069	3.7678e-177	Ciliated
AC007405.1	1.31598e-181	0.296013	0.138	0.011	4.81661e-177	Ciliated
BRD3OS	2.11905e-181	0.375035	0.207	0.033	7.75593e-177	Ciliated
MZF1-AS1	3.81328e-181	0.39187	0.226	0.04	1.3957e-176	Ciliated
SUN1	6.69231e-181	0.672557	0.481	0.187	2.44945e-176	Ciliated
GEMIN7-AS1	1.65675e-180	0.300109	0.152	0.015	6.06386e-176	Ciliated
DHRS9	6.29233e-180	0.680953	0.549	0.233	2.30305e-175	Ciliated
PRXL2C	9.1718e-179	0.5322	0.288	0.07	3.35697e-174	Ciliated
PNMA1	9.58189e-179	0.346304	0.217	0.037	3.50707e-174	Ciliated
MISP3	2.77231e-178	0.517408	0.289	0.07	1.01469e-173	Ciliated
DNAJB6	3.34909e-178	0.745035	0.622	0.319	1.2258e-173	Ciliated
CFLAR	3.60057e-178	0.808185	0.72	0.448	1.31785e-173	Ciliated
FBXL2	4.63454e-178	0.319698	0.168	0.02	1.69629e-173	Ciliated
C9orf72	9.69271e-178	0.470351	0.295	0.072	3.54763e-173	Ciliated
CLDN8	1.07899e-177	0.339395	0.179	0.024	3.94923e-173	Ciliated
FAM13C	1.39852e-177	0.255588	0.126	0.008	5.11871e-173	Ciliated
DEGS2	1.42099e-177	0.726259	0.59	0.278	5.20098e-173	Ciliated
MGMT	1.49525e-177	0.739803	0.563	0.265	5.47276e-173	Ciliated
INHBB	3.02248e-177	0.424671	0.237	0.046	1.10626e-172	Ciliated
MCAT	1.08798e-176	0.414076	0.247	0.05	3.98212e-172	Ciliated
DUSP14	8.07276e-176	0.486846	0.313	0.083	2.95471e-171	Ciliated
IGSF10	9.2945e-176	0.3943	0.211	0.036	3.40188e-171	Ciliated
MYLK	1.18257e-175	0.318474	0.149	0.015	4.32834e-171	Ciliated
BTBD3	2.23909e-175	0.542372	0.291	0.072	8.19531e-171	Ciliated
CD164	2.55915e-175	0.798473	0.748	0.48	9.36676e-171	Ciliated
MAOB	5.2956e-174	0.3095	0.145	0.014	1.93824e-169	Ciliated
TJP3	5.32128e-174	0.571085	0.394	0.131	1.94764e-169	Ciliated
RNF32	1.644e-173	0.310624	0.163	0.019	6.0172e-169	Ciliated
AC021491.2	4.78479e-173	0.318808	0.13	0.01	1.75128e-168	Ciliated
COL21A1	8.13125e-173	0.432652	0.247	0.052	2.97612e-168	Ciliated
SELENOH	1.1024e-172	0.738553	0.777	0.529	4.03491e-168	Ciliated
DERL3	2.19459e-172	0.355173	0.191	0.029	8.03242e-168	Ciliated
C6orf132	8.02721e-172	0.575771	0.445	0.163	2.93804e-167	Ciliated
WBP1	2.15505e-171	0.73776	0.553	0.254	7.88769e-167	Ciliated
HIST1H1C	2.31595e-171	0.982741	0.474	0.191	8.4766e-167	Ciliated
ANKRD18A	6.50407e-171	0.373291	0.195	0.031	2.38056e-166	Ciliated
SMIM19	1.01354e-170	0.735374	0.654	0.368	3.70966e-166	Ciliated
SLC27A2	1.47732e-170	0.692041	0.577	0.27	5.40713e-166	Ciliated
ZNF609	8.56643e-170	0.655156	0.436	0.164	3.1354e-165	Ciliated
DLG5-AS1	8.63577e-169	0.325359	0.165	0.021	3.16078e-164	Ciliated
CCDC82	5.97252e-168	0.602924	0.441	0.166	2.186e-163	Ciliated
MARCH6	1.93733e-167	0.796798	0.666	0.366	7.09083e-163	Ciliated
ZNF584	4.59292e-167	0.328739	0.173	0.024	1.68105e-162	Ciliated
AFDN	1.1728e-166	0.693753	0.576	0.279	4.29258e-162	Ciliated
ODF2	1.2126e-166	0.433186	0.258	0.059	4.43825e-162	Ciliated
IDS	6.51123e-166	0.656839	0.488	0.201	2.38318e-161	Ciliated
CHCHD5	7.19345e-166	0.79504	0.655	0.36	2.63288e-161	Ciliated
C4orf3	1.32685e-165	0.728884	0.723	0.465	4.8564e-161	Ciliated
RGCC	1.9927e-165	0.527791	0.424	0.148	7.29349e-161	Ciliated
CBY1	1.14088e-164	0.419648	0.275	0.067	4.17574e-160	Ciliated
ANKRD54	3.16714e-164	0.49599	0.329	0.096	1.15921e-159	Ciliated
MIR200CHG	4.6154e-164	0.748967	0.485	0.204	1.68928e-159	Ciliated
ZNF20	4.72528e-164	0.305741	0.175	0.025	1.7295e-159	Ciliated
DCBLD2	5.85481e-164	0.558059	0.324	0.094	2.14292e-159	Ciliated
JOSD2	9.65209e-164	0.599835	0.404	0.146	3.53276e-159	Ciliated
NDUFAB1	1.47663e-163	0.735022	0.745	0.498	5.40463e-159	Ciliated
AC018521.5	1.99275e-163	0.422127	0.267	0.065	7.29367e-159	Ciliated
ATP5F1E	2.53376e-163	0.49517	0.984	0.94	9.27382e-159	Ciliated
FOCAD	4.51174e-163	0.380498	0.225	0.045	1.65134e-158	Ciliated
SHANK2	7.78809e-163	0.353015	0.192	0.032	2.85052e-158	Ciliated
REC8	7.94104e-163	0.548434	0.386	0.129	2.9065e-158	Ciliated
ANKRD26	1.3808e-162	0.491907	0.329	0.097	5.05386e-158	Ciliated
SCAMP4	2.5731e-162	0.596139	0.387	0.135	9.4178e-158	Ciliated
SERTAD4-AS1	1.03315e-161	0.561722	0.375	0.126	3.78142e-157	Ciliated
AC046134.2	4.56036e-161	0.337076	0.181	0.028	1.66914e-156	Ciliated
[truncated: 8,664 more rows]
