# Supplementary material for: A common polymorphism in the Intelectin-1 gene influences mucus plugging in severe asthma
Source: Nat Commun. 2024 May 9;15:3900. doi: 10.1038/s41467-024-48034-5 (PMC11082194; doi:10.1038/s41467-024-48034-5)
Supplement: Supplementary file 5 — Supplementary Data 3 [file 41467_2024_48034_MOESM5_ESM.xlsx]

## Sheet: Sheet1
Predictor		Partial R2 (%)	Effect Size		Statistics
Variable	Reference		Coefficient	SE	t	p-value
Age	n/a	0.11	0.01	0.01	1.42	0.155
Sex	Female	0.08	-0.06	0.05	-1.17	0.243
Asthma	Healthy	0.5	0.15	0.05	3	0.00277
Type 2 Inflammation	Low	51.95	1.63	0.07	23.81	1.99e-91
rs4656959 (A>G)	A/A	8.31	-0.28	0.05	-5.39	9.5e-08
T2 x rs4656959	Low-A/A	0.73	-0.26	0.07	-3.63	0.000309
