# Supplementary material for: A common polymorphism in the Intelectin-1 gene influences mucus plugging in severe asthma
Source: Nat Commun. 2024 May 9;15:3900. doi: 10.1038/s41467-024-48034-5 (PMC11082194; doi:10.1038/s41467-024-48034-5)
Supplement: Supplementary file 6 — Supplementary Data 4 [file 41467_2024_48034_MOESM6_ESM.xlsx]

## Sheet: Sheet1
CCL26
GIPR
KCNH2
CREB3L3
AURKA
CD209
CEBPE
PTGS1
ASB2
GATA1
PHEX
CCL17
PRSS33
FCER2
OLFM2
CLC
SIGLEC8
CCL1
IL4
IL5
IL1RL1
CD207
SOCS2
TOX2
RAMP1
LGALS12
CAMK1
HRH4
HDC
CACNG8
IGLON5
CPLX2
CLEC4F
TSPAN18
CD1A
CD1C
CD1B
CD1E
ADGRG5
FLVCR1
GFI1B
MMP10
PPP1R14A
HRASLS5
ENHO
IL13
GCSAML
S1PR1
GPR82
GATA2
FCER1A
SIAH2
SPNS3
CLEC4G
PTGDR2
SNAI3
FFAR3
CNR2
VSTM1
SVIP
NTRK1
C10orf128
TRGC1
IGHE
ENSG00000229056
CHRM3-AS2
ENSG00000237311
ENSG00000240898
RAB44
DACH1
ADORA3
