# Supplementary material for: A common polymorphism in the Intelectin-1 gene influences mucus plugging in severe asthma
Source: Nat Commun. 2024 May 9;15:3900. doi: 10.1038/s41467-024-48034-5 (PMC11082194; doi:10.1038/s41467-024-48034-5)
Supplement: Supplementary file 7 — Supplementary Data 5 [file 41467_2024_48034_MOESM7_ESM.xlsx]

## Sheet: Sheet1
Characteristics	Values	Missing
GALA
N	695
Age (median [ range])	13.83 [8.01, 20.99]	0
Sex = Female (%)	364 (52.4)	0
Asthma status = Asthmatic (%)	441 (63.5)	0
T2 status = T2-high (%)	364 (52.4)
rs4656959 status (%)		0.02
A/A	292 (42.9)
G/A	313 (46.0)
G/G	76 (11.2)
SARP
N	260
Age (median [ range])	47.92 [18.18, 84.39]	0
Sex = Female (%)	182 (70.0)	0
Asthma status = Asthmatic (%)	260 (100.0)	0
T2 status = T2-high (%)	138 (53.1)
rs4656959 status (%)		0.042
A/A	80 (32.1)
G/A	138 (55.4)
G/G	31 (12.4)
Human Bronchial Epithelial Cells (in vitro assays)
N	20
Age (median [ range])	43.00 [23.00, 73.00]	0
Sex = Female (%)	11 (55.0)	0
Asthma status = Asthmatic (%)	14 (70.0)	0
rs4656959 status (%)		0
A/A	9 (45.0)
G/A	7 (35.0)
G/G	4 (20.0)
Bronchial Brushes (scRNA-seq)
N	2
Age (median [ range])	13.00 [11.00, 15.00]	0
Sex = Female (%)	1 (50.0)	0
Tracheal #1 (Figs. 2, 5; SFigs. 2-4)
N	13
Age (median [ range])	57.00 [26.00, 66.00]	0
Sex = Female (%)	5 (38.5)	0
Tracheal #2 (SFig. 7)
N	40
Age (median [ range])	53.00 [14.00, 72.00]	0.125
Sex = Female (%)	12 (37.5)	0.2
