# Supplementary material for: A common polymorphism in the Intelectin-1 gene influences mucus plugging in severe asthma
Source: Nat Commun. 2024 May 9;15:3900. doi: 10.1038/s41467-024-48034-5 (PMC11082194; doi:10.1038/s41467-024-48034-5)
Supplement: Supplementary file 9 — Source Data [file 41467_2024_48034_MOESM9_ESM.xlsx]

## Sheet: Index of Source Data Files
FigurePanel	Excel Tab ID	Dataset
Figure 1b	Fig 1b	HBEC 10d IL13 DEGs - ITLN1 Exp
Figure 1c	Fig 1c	ITLN1 network
Figure 1d	Fig 1d	Enrichment Scores
Figure 1f	Fig 1f	Normalized ITLN Proteomics
Figure 2a	Fig 2a HRM Data	Plotted HRM Data
Figure 2b	Fig 2b ITLN KO WB	ITLN KO WB 2.0
Figure 2c	Fig 2c MCC	ITLN KO MCC 2.0
Figure 2d	Fig 2d CBF	ITLN KO CBF 2.0
Figure 3a	Fig 3a Mucin Binding Assay	Mucin Binding Assays
Figure 3b	Fig 3b MUC5AC Cterm	MUC5AC Cterm Binding Assays
Figure 3b	Fig 3b MUC5B	MUC5B Cterm Binding Assays
Figure 4b	Fig 4b	GALAII ITLN1 NB Gene Expression
Figure 4c	Fig 4c	Bronchial scRNAseq UMAP
Figure 4d	Fig 4d ITLN1 Exp scRNAseq	ITLN1 Expression in Bronchial scRNAseq data
Figure 4e	Fig 4e ITLN1 x GT	ITLN1 Expression in GALA x GT
Figure 4f	Fig 4f ITLN x GT x T2	ITLN1 Expression in GALA x GT x T2
Figure 5a	Fig 5a	HBEC ALI ITLN1 x GT x Treatment
Figure 5b	Fig 5b - ITLN1 Aqueous	ITLN1 Protein - Aqueous/Mucus Fraction
Figure 5c	Fig 5c Tracheal ITLN1 Exp	ITLN1 + MUC5AC Expression Tracheal ALI
Figure 5d	Fig 5d Trach ITLN Protein x GT	ITLN1 Secretion x GT in Tracheal ALI
Figure 6a	Fig 6a ITLN1 SARP x GT x T2	SARP Sputum ITLN1 Expresison
Figure 6b	Fig 6b Mucus Plug x T2	SARP Mucus Plugging Score x T2
Figure 6c	Fig 6c Mucus Plug x T2 x ITLN1 GT	SARP Mucus Plugging Score x T2 x ITLN1 GT
SUPPLEMENT FIGURES
Sfigure 1a	SFig 1a	HBEC ALI ITLN1 x Trx x GT
Sfigure 1b	SFig 1b	HBEC ITLN1 Secreted Protein - Aqueous
Sfigure 1c	SFig 1c	HBEC ITLN1 Secreted Protein - Mucus
Sfigure 1d	SFig 1d	Cell Type Deconvolution
Sfigure 2a	SFig 2a - KO MUC5AC	KO qPCR - MUC5AC
Sfigure 2b	SFig 2b - KO MUC5B	KO qPCR - MUC5B
Sfigure 2c	SFig 2c - KO SCGB1A1	KO qPCR - SCGB1A1
Sfigure 2d	SFig 2d - KO Secreted MUC5AC	KO WB - MUC5AC
Sfigure 3a	SFig 3a	ITLN1 KO 2.0 MCC Displacement
Sfigure 3b	SFig 3b	ITLN1 KO 1.0 MCC Speed
Sfigure 3c	SFig 3c	ITLN1 KO 1.0 MCC Displacement
Sfigure 4a	SFig 4a	ITLN KO 2.0 CBF x Insert
SFIgure 4b	SFig 4b	ITLN1 KO 1.0 CBF Combined
Sfigure 4c	SFig 4c	ITLN1 KO 1.0 CBF x Insert
Sfigure 5a	SFig 5a	Mucin Binding Assay + Heparin
Sfigure 5b	SFig 5b	MUC5AC Cterm Binding Assay + Heparin
Sfigure 5c	SFig 5c	MUC5B Cterm Binding Assay + Heparin
Sfigure 6a	SFig 6a	GALAII ITLN1-MUC5AC correlation
Sfigure 6b	SFig 6b	GALAII ITLN1-MUC5B correlation
Sfigure 6c	SFig 6c	GALA II MUC5AC x ITLN1 GT x T2
Sfigure 6d	SFig 6d	GALA II MUC5B x ITLN1 GT x T2
SfIgure 6e	SFig 6e	GALA II T2 Mucus Network x ITLN GT x T2
Sfigure 7	SFig 7	Bronch vs Trach eigengene expression
Sfigure 8a	SFig 8a	SARP MUC5AC x ITLN1 GT x T2
Sfigure 8b	SFig 8b	SARP MUC5B x ITLN1 GT x T2
Sfigure 8c	SFig 8c	SARP ITLN1-MUC5AC correlation
Sfigure 8d	SFig 8d	SARP ITLN1-MUC5B correlation

## Sheet: Fig 1b
Donor	ITLN1_norm_expression	Treatment
HBEC152328	3.30588	BSA
HBEC152328	11.678	IL13
HBEC153087	4.13003	BSA
HBEC153087	11.6935	IL13
HBEC153109	2.38339	BSA
HBEC153109	10.2277	IL13
HBEC153173	0.693223	BSA
HBEC153173	3.0676	IL13
HBEC153724	4.562	BSA
HBEC153724	11.4457	IL13
HBEC153741	1.91954	BSA
HBEC153741	6.0433	IL13
HBEC153832	1.4745	BSA
HBEC153832	7.12601	IL13
HBEC153870	2.24479	BSA
HBEC153870	3.36324	IL13
HBEC154142	1.17698	BSA
HBEC154142	10.464	IL13
HBEC154417	3.33297	BSA
HBEC154417	10.1353	IL13
HBEC154566	5.14893	BSA
HBEC154566	11.1462	IL13
HBEC154651	3.61507	BSA
HBEC154651	12.2894	IL13
HBEC154711	4.495	BSA
HBEC154711	12.4976	IL13
HBEC154717	4.95338	BSA
HBEC154717	10.675	IL13
HBEC154741	3.76692	BSA
HBEC154741	10.8915	IL13
HBEC154783	4.60368	BSA
HBEC154783	12.833	IL13
HBEC155404	4.05517	BSA
HBEC155404	10.7011	IL13
HBEC156466	4.37887	BSA
HBEC156466	12.038	IL13
HBEC156680	4.99205	BSA
HBEC156680	12.598	IL13

## Sheet: Fig 1c
gene	ITLN1_cor	pvalue_cor	qvalue_cor	KME	kWithin	Term
A2ML1	0.271533	0.0991319	0.112299	0.709436	6.55196	regulation of endopeptidase activity (GO:0052548)
FETUB	0.658756	6.90965e-06	6.54771e-05	0.860511	24.8911	regulation of endopeptidase activity (GO:0052548)
GAPDH	0.397746	0.0139598	0.0204767	0.746521	6.5669	regulation of endopeptidase activity (GO:0052548)
SERPINB1	0.496006	0.00175374	0.00377972	0.774099	7.93783	regulation of endopeptidase activity (GO:0052548)
SERPINB11	0.602363	8.75262e-05	0.000386987	0.661747	4.1788	regulation of endopeptidase activity (GO:0052548)
SERPINB12	0.516446	0.000902308	0.00232189	0.695915	4.85835	regulation of endopeptidase activity (GO:0052548)
SERPINB13	0.657512	1.22494e-05	9.88232e-05	0.771204	12.5626	regulation of endopeptidase activity (GO:0052548)
SERPINB4	0.795601	1.18691e-07	1.18097e-05	0.843449	27.9135	regulation of endopeptidase activity (GO:0052548)
SERPINB6	0.636284	2.70712e-05	0.000169692	0.80007	10.1238	regulation of endopeptidase activity (GO:0052548)
TIMP1	0.593172	0.000117906	0.00048882	0.899788	27.5965	regulation of endopeptidase activity (GO:0052548)
GBP2	0.486158	0.00221612	0.00454647	0.810773	10.0098	type I interferon signaling pathway (GO:0060337)
HFE	0.443046	0.00574667	0.0100905	0.579222	1.00568	type I interferon signaling pathway (GO:0060337)
IFI27	0.691432	3.23702e-06	4.29445e-05	0.562425	1.86085	type I interferon signaling pathway (GO:0060337)
IFI35	0.297516	0.070008	0.0821115	0.693782	3.21071	type I interferon signaling pathway (GO:0060337)
ISG15	0.38571	0.0173603	0.0243861	0.63422	1.84411	type I interferon signaling pathway (GO:0060337)
ISG20	0.306708	0.061489	0.0732713	0.718669	6.00358	type I interferon signaling pathway (GO:0060337)
MYD88	0.397746	0.0139598	0.0204767	0.802922	17.7162	type I interferon signaling pathway (GO:0060337)
OAS1	0.509793	0.00125	0.00293703	0.845617	16.6334	type I interferon signaling pathway (GO:0060337)
OAS3	0.360105	0.0269706	0.0356227	0.771338	9.6217	type I interferon signaling pathway (GO:0060337)
OASL	0.555094	0.000372415	0.00119533	0.756093	6.76065	type I interferon signaling pathway (GO:0060337)
RNASEL	0.169493	0.307784	0.318453	0.544334	0.502839	type I interferon signaling pathway (GO:0060337)
ADAM10	0.624467	4.12923e-05	0.000237034	0.78226	8.14683	response to cytokine (GO:0034097)
CD274	0.736952	6.1696e-07	1.79063e-05	0.805985	18.1553	response to cytokine (GO:0034097)
CYP27B1	0.486158	0.00221612	0.00454647	0.618839	1.20773	response to cytokine (GO:0034097)
GCH1	0.746581	4.6108e-07	1.57893e-05	0.711008	6.86565	response to cytokine (GO:0034097)
IL18R1	0.537367	0.000609563	0.00175802	0.766649	5.55432	response to cytokine (GO:0034097)
IL1RL2	0.27607	0.0935333	0.10759	0.588431	0.706244	response to cytokine (GO:0034097)
NFKB2	0.257249	0.118864	0.132639	0.671336	3.32508	response to cytokine (GO:0034097)
PLSCR1	0.250246	0.129514	0.143185	0.549846	0.38445	response to cytokine (GO:0034097)
RELB	0.575446	0.000204717	0.000783438	0.724897	6.35304	response to cytokine (GO:0034097)
TMEM102	0.486158	0.00221612	0.00454647	0.693162	2.82971	response to cytokine (GO:0034097)
ADCY4	0.637138	1.69825e-05	0.000125168	0.702029	4.69378	Salivary secretion
CALML5	0.385053	0.0175644	0.0245572	0.700908	6.08443	Salivary secretion
CST1	0.714478	4.70205e-07	1.57893e-05	0.937126	42.605	Salivary secretion
CST3	0.540869	0.00055414	0.00162167	0.861379	19.823	Salivary secretion
LYZ	0.697122	2.5878e-06	3.59283e-05	0.874276	28.9143	Salivary secretion
PLCB4	0.425977	0.00813323	0.0133761	0.451146	1.15944	Salivary secretion
PRB1	0.76469	2.28599e-08	6.82368e-06	0.879506	32.3407	Salivary secretion
PRB2	0.719948	3.49119e-07	1.57893e-05	0.893071	34.8532	Salivary secretion
PRH1	0.506073	0.00137137	0.00315245	0.638417	2.8244	Salivary secretion
TRPV6	0.68618	3.98446e-06	4.57446e-05	0.940095	43.4402	Salivary secretion
ANO1	0.590546	0.000128189	0.000517087	0.920355	32.8	ion transport (GO:0006811)
ANO8	0.288981	0.0787331	0.0914468	0.745206	6.93868	ion transport (GO:0006811)
ATP12A	0.462523	0.00378882	0.00720359	0.936521	36.0666	ion transport (GO:0006811)
ATP13A4	0.144327	0.385914	0.395181	0.498536	1.12012	ion transport (GO:0006811)
ATP13A5	0.657999	7.1392e-06	6.65954e-05	0.874889	20.5154	ion transport (GO:0006811)
CLCA1	0.729149	2.08216e-07	1.55381e-05	0.876671	32.7878	ion transport (GO:0006811)
GABRP	0.396652	0.0142435	0.0207399	0.790013	8.71656	ion transport (GO:0006811)
HTR3A	0.405843	0.0120065	0.0181466	0.70915	4.03091	ion transport (GO:0006811)
LRRC8A	0.218853	0.186801	0.2013	0.566078	0.89967	ion transport (GO:0006811)
PANX2	0.43674	0.0061162	0.0105227	0.724438	4.67944	ion transport (GO:0006811)
SLC15A3	0.514389	0.0011133	0.00265856	0.530194	0.374364	ion transport (GO:0006811)
SLC24A3	0.260456	0.114263	0.127983	0.67536	3.60796	ion transport (GO:0006811)
SLC26A11	0.39315	0.0151844	0.0217388	0.767252	9.61938	ion transport (GO:0006811)
SLC26A6	0.44239	0.0058257	0.0101564	0.680961	2.79118	ion transport (GO:0006811)
SLC26A9	0.157028	0.346444	0.355985	0.62023	2.56848	ion transport (GO:0006811)
SLC39A1	0.554875	0.000374747	0.00119638	0.844176	18.2864	ion transport (GO:0006811)
SLC5A5	0.559252	0.000330524	0.00109018	0.812416	11.3769	ion transport (GO:0006811)
SLC9A2	0.223985	0.175878	0.190562	0.536713	0.82549	ion transport (GO:0006811)
SLC9B2	0.708283	1.68162e-06	2.48963e-05	0.872364	29.8048	ion transport (GO:0006811)
FMOD	0.694185	1.34056e-06	2.35386e-05	0.72516	5.64167	Glycosaminoglycan metabolism Homo sapiens R-HSA-1630316
GLCE	0.411095	0.0108687	0.0167665	0.642154	1.79169	Glycosaminoglycan metabolism Homo sapiens R-HSA-1630316
HAS2	0.632783	3.07244e-05	0.000189097	0.796326	14.2677	Glycosaminoglycan metabolism Homo sapiens R-HSA-1630316
HAS3	0.397308	0.0140727	0.0205413	0.640641	1.59158	Glycosaminoglycan metabolism Homo sapiens R-HSA-1630316
HPSE	0.527738	0.000788379	0.00211059	0.748395	6.29398	Glycosaminoglycan metabolism Homo sapiens R-HSA-1630316
HS3ST1	0.421381	0.00890623	0.0143703	0.853961	19.8871	Glycosaminoglycan metabolism Homo sapiens R-HSA-1630316
HYAL1	0.60499	8.02602e-05	0.000377286	0.88489	23.8511	Glycosaminoglycan metabolism Homo sapiens R-HSA-1630316
SDC4	0.502571	0.00149502	0.00339364	0.727453	5.98147	Glycosaminoglycan metabolism Homo sapiens R-HSA-1630316
SLC35D2	0.79779	1.10664e-07	1.18097e-05	0.747543	8.38069	Glycosaminoglycan metabolism Homo sapiens R-HSA-1630316
B3GNT6	0.554437	0.000379448	0.00120495	0.959889	44.7766	O-linked glycosylation of mucins Homo sapiens R-HSA-913709
GALNT12	0.270817	0.100138	0.113224	0.588743	0.915737	O-linked glycosylation of mucins Homo sapiens R-HSA-913709
GALNT4	0.553562	0.000389011	0.00122878	0.855279	22.9489	O-linked glycosylation of mucins Homo sapiens R-HSA-913709
GCNT3	0.482	0.00244161	0.00492446	0.936659	36.5489	O-linked glycosylation of mucins Homo sapiens R-HSA-913709
MUC2	0.324434	0.0474102	0.0581909	0.789397	8.66802	O-linked glycosylation of mucins Homo sapiens R-HSA-913709
ST3GAL4	0.614619	5.80644e-05	0.000298832	0.954701	44.008	O-linked glycosylation of mucins Homo sapiens R-HSA-913709
ST6GAL1	0.460773	0.00393697	0.00743789	0.855315	21.8381	O-linked glycosylation of mucins Homo sapiens R-HSA-913709
CD36	0.691651	3.20918e-06	4.29445e-05	0.794633	16.0415	Cross-presentation of particulate exogenous antigens (phagosomes) Homo sapiens R-HSA-1236973
NCF1	0.190505	0.25194	0.263874	0.48025	0.211087	Cross-presentation of particulate exogenous antigens (phagosomes) Homo sapiens R-HSA-1236973
NCF2	0.574352	0.000211607	0.00078956	0.833581	12.7029	Cross-presentation of particulate exogenous antigens (phagosomes) Homo sapiens R-HSA-1236973
GRHL1	0.340409	0.0370815	0.0468027	0.718581	6.55733	epidermis development (GO:0008544)
GRHL3	0.250246	0.129514	0.143185	0.679625	5.89304	epidermis development (GO:0008544)
KLK7	0.59733	0.000103144	0.00043061	0.807479	11.2009	epidermis development (GO:0008544)
LAMA3	0.416566	0.00978312	0.0153698	0.848592	15.4753	epidermis development (GO:0008544)
RPTN	0.575008	0.000207449	0.000788834	0.871234	24.7531	epidermis development (GO:0008544)
SPINK5	0.417223	0.00965934	0.0152556	0.743153	4.97424	epidermis development (GO:0008544)
SPRR1A	0.373017	0.0216813	0.0295519	0.722514	8.74202	epidermis development (GO:0008544)
SPRR1B	0.4216	0.00886803	0.0143475	0.752438	10.9226	epidermis development (GO:0008544)
SPRR3	0.499289	0.00161982	0.00358159	0.839023	20.1487	epidermis development (GO:0008544)
SH2D1B	0.527001	0.000675417	0.00191101	0.975655	53.0788	IL13
CDH26	0.682897	4.5377e-06	4.92547e-05	0.936184	44.4298	IL13
ITLN1	1	0	0	0.727146	8.49841	IL13
CISH	0.686399	3.95007e-06	4.57446e-05	0.90074	34.7203	IL13
IL1RN	0.447642	0.00521905	0.00935668	0.843515	21.2476	IL13
SPDEF	0.651165	1.55949e-05	0.000117342	0.924124	37.1358	IL13
NOS2	0.550297	0.000344348	0.00112337	0.867677	18.4822	IL13
DPP4	0.592078	0.000122096	0.000495861	0.911804	34.6699	IL13
ALOX15	0.551811	0.000408786	0.00126576	0.793772	13.8932	IL13
POSTN	0.709596	1.60012e-06	2.44942e-05	0.806669	17.7479	IL13
FCGBP	0.562972	0.000296682	0.00099505	0.927731	34.2353	IL13
EMP1	0.34785	0.0329464	0.0424817	0.644684	6.15972	epidermis development (GO:0008544)
FOXA3	0.592297	0.000121248	0.000495787	0.902018	29.3453	IL13
CAPN14	0.529489	0.000752752	0.00203345	0.872234	21.7192	IL13

## Sheet: Fig 1d
module	N_sample	N_reference	N_overlap	pval	padj	genes
Goblet	641	598	80	1.9299e-20	1.9299e-19	FAM3D, S100P, CDC42EP5, SPDEF, FUT6, TFF3, FAM83D, LYPD2, ST6GAL1, CTSC, GABRP, SERPINB11, EPS8L1, CEACAM5, GSN, BIK, NPDC1, C9orf152, NDRG2, GAPDH, SLC31A1, LPCAT4, ALOX15, KCNE3, KRT23, GNE, CLDN7, STARD10, CRYM, TRIM7, LYNX1, OAS1, SERPINB4, DDIT4, HS3ST1, CST1, ATP12A, UROS, TMPRSS4, RDH10, GALE, PLCB4, POLD4, PVRL4, TIMP1, SYBU, NUDT22, TALDO1, KIAA1324, KLF4, RAB25, TMEM54, ETHE1, MSLN, GAL…
DifferentiatingBasal	476	598	38	3.06179e-05	0.00015309	GAPDH, TACSTD2, DDIT4, FAM3D, COX4I1, LYPD3, SERPINB13, LY6D, TMPRSS4, SERPINB4, S100P, CLDN4, EIF3H, GSTK1, HS3ST1, TRIM7, CTSC, POLD4, GPX2, NDRG2, KLF4, LYPD6B, TIMP1, ETHE1, RAB25, ALOX15, C9orf152, LAYN, STAP2, PVRL4, GSN, IL1RN, NET1, ZFYVE21, OAS1, S100A14, KIAA1324, KRT23
ProximalBasal	630	598	33	0.0596829	0.198943	GAPDH, DDIT4, SERPINB13, SERPINB4, POSTN, RASSF6, HS3ST1, ALOX15, OAF, AVPI1, LAYN, ARL4D, FAM3D, EIF3H, COX4I1, PIK3IP1, TACSTD2, DDB2, NDRG2, CBR1, ITM2B, POLD4, CTSC, NET1, GSTK1, ZFYVE21, CYP26A1, ECI1, MICALL2, ETHE1, RAB25, TALDO1, ARF5
Basal	588	598	27	0.233659	0.584147	GAPDH, ID1, ITM2B, LRRC8A, TIMP1, TACSTD2, SERTAD1, EIF3H, CEBPD, LOXL4, NAMPT, KLF4, HAS3, ARL4D, NDUFA4L2, SPINK5, SLC5A3, S100A8, SLC39A1, RELB, PIM3, CSNK1A1, AMD1, EPHA2, EMP1, CBR1, LYPD3
Club	197	598	6	0.794602	1	CST3, KIAA1324, TIMP1, CEBPD, FAM129B, MSLN
Ciliated	1790	598	27	1	1	DMKN, PTPRN2, HNRNPF, TSPAN3, KCNN3, SERPINB6, ALOX15, IFI27, GSN, TTC9, PLSCR1, ANXA4, KRT80, EFHD2, GFPT1, PWWP2B, BIK, TMEM219, ISG15, GPX2, RAB31, LEPROTL1, C4orf19, PARP14, CSNK1A1, SERPINB1, NAMPT
ProximalCiliated	1774	598	23	1	1	ALOX15, TFF3, PWWP2B, PTPRN2, KCNE3, DMKN, EFHD2, BIK, KRT23, SERPINB6, CDH26, KRT80, HNRNPF, NCF2, CLOCK, TMEM219, SYBU, LEPROTL1, TTC9, ECI1, NET1, TSPAN3, CLDN7
ProliferatingBasal	892	598	33	0.677455	1	GAPDH, FAM83D, SERPINB13, GPX2, GJB3, POSTN, DDB2, TRIM7, SERPINB4, OAF, DCK, LY6D, RUSC1, RASSF6, ARL4D, DDIT4, ECI1, COX4I1, ETHE1, NUDT22, TMEM54, AVPI1, CBR1, ALOX15, STRA13, TIMP1, TALDO1, POLD4, HS3ST1, TACSTD2, FAM3D, S100A14, ZFYVE21
Ionocyte	420	598	16	0.594329	1	TPD52, GADD45G, POSTN, MAL, CYP26A1, GSN, RASSF6, C9orf152, GAPDH, BIK, TFF3, NDFIP1, NUDT22, ANXA4, ANKRD9, PLCB4
PNEC	183	598	4	0.934084	1	CPE, NPDC1, CRYM, GOLGA7B

## Sheet: Fig 1f
Donor	Normalized_ITLN.1	Treatment	Dataset
152328	0	BSA	Aqueous Fraction
152328	5.68532	IL13	Aqueous Fraction
153087	0	BSA	Aqueous Fraction
153087	6.11627	IL13	Aqueous Fraction
153173	0	BSA	Aqueous Fraction
153173	0	IL13	Aqueous Fraction
153724	0	BSA	Aqueous Fraction
153724	8.97036	IL13	Aqueous Fraction
153741	0	BSA	Aqueous Fraction
153741	0	IL13	Aqueous Fraction
153870	0	BSA	Aqueous Fraction
153870	0	IL13	Aqueous Fraction
154142	0	BSA	Aqueous Fraction
154142	12.5628	IL13	Aqueous Fraction
154417	0	BSA	Aqueous Fraction
154417	8.14555	IL13	Aqueous Fraction
154566	0	BSA	Aqueous Fraction
154566	6.25407	IL13	Aqueous Fraction
154651	0	BSA	Aqueous Fraction
154651	9.03673	IL13	Aqueous Fraction
154711	0	BSA	Aqueous Fraction
154711	6.6468	IL13	Aqueous Fraction
154717	0	BSA	Aqueous Fraction
154717	5.93656	IL13	Aqueous Fraction
154783	0	BSA	Aqueous Fraction
154783	5.27051	IL13	Aqueous Fraction
155404	0	BSA	Aqueous Fraction
155404	12.2086	IL13	Aqueous Fraction
153109	0	BSA	Mucus Fraction
153109	4.14143	IL13	Mucus Fraction
153087	0	BSA	Mucus Fraction
153087	8	IL13	Mucus Fraction
156680	0	BSA	Mucus Fraction
156680	7.69779	IL13	Mucus Fraction
154741	0	BSA	Mucus Fraction
154741	6.21007	IL13	Mucus Fraction
153477	0	BSA	Mucus Fraction
153477	0	IL13	Mucus Fraction
153870	0.951332	BSA	Mucus Fraction
153870	0	IL13	Mucus Fraction
156466	0	BSA	Mucus Fraction
156466	6.42247	IL13	Mucus Fraction
152328	0	BSA	Mucus Fraction
152328	5.70973	IL13	Mucus Fraction
153741	0	BSA	Mucus Fraction
153741	0	IL13	Mucus Fraction

## Sheet: Fig 2a HRM Data
X	Y	Y	Y	Y	Y	Y
Temp	T73 scrb	T73 kO	T74 scrb	T74 KO	T72 scrb	T72 KO
74.735	0	0	0	0	0	-0.134
74.789	0	-0.012	0	-0.007	0	-0.141
74.843	0	-0.021	0	-0.012	0	-0.148
74.898	0	-0.031	0	-0.016	0	-0.155
74.952	0	-0.045	0	-0.02	0	-0.163
75.006	0	-0.066	0	-0.027	0	-0.17
75.06	0	-0.093	0	-0.038	0	-0.178
75.114	0	-0.124	0	-0.054	0	-0.186
75.168	0	-0.156	0	-0.071	0	-0.194
75.222	0	-0.184	0	-0.088	0	-0.202
75.276	0	-0.204	0	-0.105	0	-0.211
75.331	0	-0.215	0	-0.123	0	-0.219
75.385	0	-0.215	0	-0.143	0	-0.228
75.439	0	-0.208	0	-0.164	0	-0.238
75.493	0	-0.196	0	-0.185	0	-0.247
75.547	0	-0.184	0	-0.206	0	-0.257
75.601	0	-0.175	0	-0.224	0	-0.267
75.655	0	-0.174	0	-0.241	0	-0.277
75.709	0	-0.181	0	-0.257	0	-0.288
75.764	0	-0.197	0	-0.274	0	-0.298
75.818	0	-0.22	0	-0.293	0	-0.309
75.872	0	-0.248	0	-0.315	0	-0.321
75.926	0	-0.278	0	-0.34	0	-0.332
75.98	0	-0.308	0	-0.366	0	-0.344
76.034	0	-0.335	0	-0.393	0	-0.356
76.088	0	-0.361	0	-0.417	0	-0.369
76.142	0	-0.387	0	-0.44	0	-0.382
76.197	0	-0.416	0	-0.462	0	-0.395
76.251	0	-0.447	0	-0.483	0	-0.408
76.305	0	-0.483	0	-0.504	0	-0.422
76.359	0	-0.524	0	-0.526	0	-0.437
76.413	0	-0.569	0	-0.55	0	-0.451
76.467	0	-0.615	0	-0.576	0	-0.466
76.521	0	-0.661	0	-0.606	0	-0.482
76.575	0	-0.703	0	-0.643	0	-0.497
76.63	0	-0.742	0	-0.686	0	-0.513
76.684	0	-0.777	0	-0.738	0	-0.53
76.738	0	-0.811	0	-0.796	0	-0.547
76.792	0	-0.845	0	-0.86	0	-0.564
76.846	0	-0.881	0	-0.926	0	-0.582
76.9	0	-0.921	0	-0.994	0	-0.601
76.954	0	-0.964	0	-1.062	0	-0.619
77.008	0	-1.013	0	-1.131	0	-0.639
77.063	0	-1.065	0	-1.202	0	-0.658
77.117	0	-1.119	0	-1.276	0	-0.679
77.171	0	-1.175	0	-1.355	0	-0.699
77.225	0	-1.233	0	-1.439	0	-0.721
77.279	0	-1.293	0	-1.526	0	-0.743
77.333	0	-1.354	0	-1.617	0	-0.765
77.387	0	-1.419	0	-1.712	0	-0.788
77.441	0	-1.489	0	-1.814	0	-0.812
77.496	0	-1.565	0	-1.923	0	-0.839
77.55	0	-1.645	0	-2.039	0	-0.87
77.604	0	-1.73	0	-2.164	0	-0.905
77.658	0	-1.819	0	-2.298	0	-0.945
77.712	0	-1.909	0	-2.442	0	-0.989
77.766	0	-2	0	-2.598	0	-1.039
77.82	0	-2.094	0	-2.766	0	-1.095
77.875	0	-2.191	0	-2.946	0	-1.158
77.929	0	-2.295	0	-3.139	0	-1.231
77.983	0	-2.408	0	-3.344	0	-1.315
78.037	0	-2.533	0	-3.56	0	-1.412
78.091	0	-2.673	0	-3.786	0	-1.525
78.145	0	-2.829	0	-4.024	0	-1.658
78.199	0	-3.002	0	-4.274	0	-1.812
78.253	0	-3.191	0	-4.539	0	-1.989
78.308	0	-3.392	0	-4.821	0	-2.188
78.362	0	-3.605	0	-5.12	0	-2.41
78.416	0	-3.827	0	-5.438	0	-2.655
78.47	0	-4.058	0	-5.775	0	-2.92
78.524	0	-4.3	0	-6.13	0	-3.207
78.578	0	-4.554	0	-6.506	0	-3.516
78.632	0	-4.824	0	-6.901	0	-3.847
78.686	0	-5.111	0	-7.315	0	-4.202
78.741	0	-5.416	0	-7.748	0	-4.582
78.795	0	-5.739	0	-8.197	0	-4.988
78.849	0	-6.079	0	-8.663	0	-5.419
78.903	0	-6.436	0	-9.143	0	-5.875
78.957	0	-6.808	0	-9.638	0	-6.355
79.011	0	-7.193	0	-10.148	0	-6.86
79.065	0	-7.588	0	-10.67	0	-7.387
79.119	0	-7.993	0	-11.203	0	-7.937
79.174	0	-8.404	0	-11.744	0	-8.507
79.228	0	-8.82	0	-12.29	0	-9.099
79.282	0	-9.239	0	-12.838	0	-9.709
79.336	0	-9.659	0	-13.386	0	-10.337
79.39	0	-10.078	0	-13.931	0	-10.978
79.444	0	-10.495	0	-14.47	0	-11.628
79.498	0	-10.908	0	-14.999	0	-12.28
79.552	0	-11.314	0	-15.515	0	-12.928
79.607	0	-11.71	0	-16.014	0	-13.563
79.661	0	-12.092	0	-16.493	0	-14.177
79.715	0	-12.456	0	-16.949	0	-14.762
79.769	0	-12.801	0	-17.38	0	-15.31
79.823	0	-13.121	0	-17.782	0	-15.816
79.877	0	-13.414	0	-18.153	0	-16.272
79.931	0	-13.675	0	-18.486	0	-16.675
79.985	0	-13.899	0	-18.779	0	-17.016
80.04	0	-14.084	0	-19.027	0	-17.287
80.094	0	-14.225	0	-19.227	0	-17.482
80.148	0	-14.322	0	-19.377	0	-17.592
80.202	0	-14.373	0	-19.474	0	-17.608
80.256	0	-14.376	0	-19.516	0	-17.521
80.31	0	-14.331	0	-19.5	0	-17.326
80.364	0	-14.237	0	-19.423	0	-17.018
80.418	0	-14.093	0	-19.282	0	-16.598
80.473	0	-13.897	0	-19.075	0	-16.069
80.527	0	-13.65	0	-18.801	0	-15.44
80.581	0	-13.353	0	-18.458	0	-14.725
80.635	0	-13.006	0	-18.046	0	-13.94
80.689	0	-12.614	0	-17.569	0	-13.103
80.743	0	-12.183	0	-17.031	0	-12.235
80.797	0	-11.721	0	-16.439	0	-11.353
80.851	0	-11.238	0	-15.802	0	-10.476
80.906	0	-10.744	0	-15.134	0	-9.616
80.96	0	-10.249	0	-14.446	0	-8.787
81.014	0	-9.762	0	-13.752	0	-7.995
81.068	0	-9.289	0	-13.062	0	-7.248
81.122	0	-8.835	0	-12.385	0	-6.548
81.176	0	-8.402	0	-11.729	0	-5.895
81.23	0	-7.989	0	-11.098	0	-5.29
81.284	0	-7.59	0	-10.492	0	-4.732
81.339	0	-7.2	0	-9.91	0	-4.22
81.393	0	-6.813	0	-9.35	0	-3.752
81.447	0	-6.423	0	-8.806	0	-3.326
81.501	0	-6.027	0	-8.274	0	-2.941
81.555	0	-5.622	0	-7.747	0	-2.593
81.609	0	-5.207	0	-7.219	0	-2.281
81.663	0	-4.783	0	-6.687	0	-2.002
81.717	0	-4.354	0	-6.15	0	-1.754
81.772	0	-3.924	0	-5.608	0	-1.534
81.826	0	-3.499	0	-5.065	0	-1.34
81.88	0	-3.085	0	-4.528	0	-1.17
81.934	0	-2.688	0	-4.003	0	-1.021
81.988	0	-2.316	0	-3.499	0	-0.892
82.042	0	-1.972	0	-3.025	0	-0.779
82.096	0	-1.662	0	-2.587	0	-0.682
82.15	0	-1.386	0	-2.192	0	-0.598
82.205	0	-1.147	0	-1.843	0	-0.526
82.259	0	-0.944	0	-1.542	0	-0.464
82.313	0	-0.776	0	-1.287	0	-0.411
82.367	0	-0.638	0	-1.076	0	-0.365
82.421	0	-0.528	0	-0.902	0	-0.325
82.475	0	-0.44	0	-0.76	0	-0.291
82.529	0	-0.371	0	-0.646	0	-0.261
82.584	0	-0.317	0	-0.555	0	-0.235
82.638	0	-0.275	0	-0.482	0	-0.212
82.692	0	-0.242	0	-0.425	0	-0.193
82.746	0	-0.216	0	-0.381	0	-0.176
82.8	0	-0.197	0	-0.347	0	-0.162
82.854	0	-0.182	0	-0.323	0	-0.151
82.908	0	-0.172	0	-0.306	0	-0.141
82.962	0	-0.166	0	-0.296	0	-0.133
83.017	0	-0.163	0	-0.292	0	-0.126
83.071	0	-0.164	0	-0.292	0	-0.121
83.125	0	-0.166	0	-0.296	0	-0.118
83.179	0	-0.17	0	-0.303	0	-0.114
83.233	0	-0.175	0	-0.31	0	-0.112
83.287	0	-0.179	0	-0.318	0	-0.11
83.341	0	-0.182	0	-0.325	0	-0.108
83.395	0	-0.183	0	-0.332	0	-0.107
83.45	0	-0.185	0	-0.337	0	-0.106
83.504	0	-0.186	0	-0.34	0	-0.105
83.558	0	-0.186	0	-0.342	0	-0.103
83.612	0	-0.188	0	-0.342	0	-0.103
83.666	0	-0.189	0	-0.341	0	-0.102
83.72	0	-0.191	0	-0.338	0	-0.102
83.774	0	-0.193	0	-0.334	0	-0.103
83.828	0	-0.195	0	-0.33	0	-0.103
83.883	0	-0.198	0	-0.327	0	-0.105
83.937	0	-0.201	0	-0.325	0	-0.106
83.991	0	-0.204	0	-0.324	0	-0.108
84.045	0	-0.207	0	-0.325	0	-0.111
84.099	0	-0.208	0	-0.327	0	-0.113
84.153	0	-0.209	0	-0.33	0	-0.115
84.207	0	-0.21	0	-0.333	0	-0.117
84.261	0	-0.209	0	-0.336	0	-0.118
84.316	0	-0.208	0	-0.338	0	-0.119
84.37	0	-0.205	0	-0.34	0	-0.119
84.424	0	-0.201	0	-0.34	0	-0.119
84.478	0	-0.197	0	-0.339	0	-0.119
84.532	0	-0.19	0	-0.337	0	-0.118
84.586	0	-0.183	0	-0.334	0	-0.118
84.64	0	-0.174	0	-0.329	0	-0.118
84.694	0	-0.165	0	-0.323	0	-0.117
84.749	0	-0.156	0	-0.315	0	-0.117
84.803	0	-0.147	0	-0.306	0	-0.116
84.857	0	-0.138	0	-0.295	0	-0.116
84.911	0	-0.129	0	-0.283	0
84.965	0	-0.122	0	-0.269	0
85.019	0	-0.116	0	-0.254	0
85.073	0	-0.11	0	-0.238
85.127	0	-0.105	0	-0.223
85.182	0	-0.101	0	-0.208
85.236	0	-0.097	0	-0.195
85.29	0	-0.094	0	-0.183
85.344	0	-0.09	0	-0.173
85.398	0	-0.086	0	-0.164
85.452	0	-0.082	0	-0.155
85.506	0	-0.076	0	-0.147
85.56	0	-0.07	0	-0.138
85.615	0	-0.064	0	-0.129
85.669	0	-0.058	0	-0.119
85.723	0	-0.051	0	-0.109
85.777	0	-0.045	0	-0.097
85.831	0	-0.039	0	-0.085
85.885	0	-0.033	0	-0.073
85.939	0	-0.027	0	-0.061
85.993	0	-0.022	0	-0.049
86.048	0	-0.018	0	-0.039
86.102	0	-0.014	0	-0.03
86.156	0	-0.011	0	-0.022
86.21	0	-0.009	0	-0.016
86.264	0	-0.006	0	-0.01
86.318	0	-0.003	0	-0.005
86.372	0	0	0	0

## Sheet: Fig 2b ITLN KO WB
scrb	KO
100	0.22
100	2.65
100	7.76
ITLN-1 WB Membranes
anti-ITLN1 Blots		n = 3 gene edited donors +/- IL13 Trx

## Sheet: Fig 2c MCC
speed_totalavg	wash	ko_status	treatment	donor	insert	rep	plotting.factor
0.4663	ATP-DTT	KO	BSA	T72	ATP-DTT_KO_BSA_T72_1	1	ATP-DTT_KO_BSA
0.4904	ATP-DTT	KO	BSA	T72	ATP-DTT_KO_BSA_T72_1	2	ATP-DTT_KO_BSA
0.6308	ATP-DTT	KO	BSA	T72	ATP-DTT_KO_BSA_T72_1	3	ATP-DTT_KO_BSA
0.4337	ATP-DTT	KO	BSA	T72	ATP-DTT_KO_BSA_T72_1	4	ATP-DTT_KO_BSA
0.428	ATP-DTT	KO	BSA	T72	ATP-DTT_KO_BSA_T72_1	5	ATP-DTT_KO_BSA
0.3584	ATP-DTT	KO	BSA	T72	ATP-DTT_KO_BSA_T72_1	6	ATP-DTT_KO_BSA
0.6741	ATP-DTT	KO	BSA	T72	ATP-DTT_KO_BSA_T72_2	1	ATP-DTT_KO_BSA
0.6356	ATP-DTT	KO	BSA	T72	ATP-DTT_KO_BSA_T72_2	2	ATP-DTT_KO_BSA
0.6155	ATP-DTT	KO	BSA	T72	ATP-DTT_KO_BSA_T72_2	3	ATP-DTT_KO_BSA
0.805	ATP-DTT	KO	BSA	T72	ATP-DTT_KO_BSA_T72_2	4	ATP-DTT_KO_BSA
0.8711	ATP-DTT	KO	BSA	T72	ATP-DTT_KO_BSA_T72_2	5	ATP-DTT_KO_BSA
0.6353	ATP-DTT	KO	BSA	T72	ATP-DTT_KO_BSA_T72_2	6	ATP-DTT_KO_BSA
0.3423	ATP-DTT	KO	BSA	T72	ATP-DTT_KO_BSA_T72_3	1	ATP-DTT_KO_BSA
0.2643	ATP-DTT	KO	BSA	T72	ATP-DTT_KO_BSA_T72_3	2	ATP-DTT_KO_BSA
0.4538	ATP-DTT	KO	BSA	T72	ATP-DTT_KO_BSA_T72_3	3	ATP-DTT_KO_BSA
0.4785	ATP-DTT	KO	BSA	T72	ATP-DTT_KO_BSA_T72_3	4	ATP-DTT_KO_BSA
0.701	ATP-DTT	KO	BSA	T72	ATP-DTT_KO_BSA_T72_3	5	ATP-DTT_KO_BSA
0.3911	ATP-DTT	KO	BSA	T72	ATP-DTT_KO_BSA_T72_3	6	ATP-DTT_KO_BSA
0.3532	DTT	KO	BSA	T72	DTT_KO_BSA_T72_1	1	DTT_KO_BSA
0.4756	DTT	KO	BSA	T72	DTT_KO_BSA_T72_1	2	DTT_KO_BSA
0.513	DTT	KO	BSA	T72	DTT_KO_BSA_T72_1	3	DTT_KO_BSA
0.5303	DTT	KO	BSA	T72	DTT_KO_BSA_T72_1	4	DTT_KO_BSA
0.5774	DTT	KO	BSA	T72	DTT_KO_BSA_T72_1	5	DTT_KO_BSA
0.5474	DTT	KO	BSA	T72	DTT_KO_BSA_T72_1	6	DTT_KO_BSA
0.9573	DTT	KO	BSA	T72	DTT_KO_BSA_T72_2	1	DTT_KO_BSA
0.8799	DTT	KO	BSA	T72	DTT_KO_BSA_T72_2	2	DTT_KO_BSA
0.7918	DTT	KO	BSA	T72	DTT_KO_BSA_T72_2	3	DTT_KO_BSA
0.7499	DTT	KO	BSA	T72	DTT_KO_BSA_T72_2	4	DTT_KO_BSA
0.8215	DTT	KO	BSA	T72	DTT_KO_BSA_T72_2	5	DTT_KO_BSA
0.843	DTT	KO	BSA	T72	DTT_KO_BSA_T72_2	6	DTT_KO_BSA
0.3111	DTT	KO	BSA	T72	DTT_KO_BSA_T72_3	1	DTT_KO_BSA
0.3065	DTT	KO	BSA	T72	DTT_KO_BSA_T72_3	2	DTT_KO_BSA
0.3043	DTT	KO	BSA	T72	DTT_KO_BSA_T72_3	3	DTT_KO_BSA
0.4873	DTT	KO	BSA	T72	DTT_KO_BSA_T72_3	4	DTT_KO_BSA
0.5039	DTT	KO	BSA	T72	DTT_KO_BSA_T72_3	5	DTT_KO_BSA
0.5168	DTT	KO	BSA	T72	DTT_KO_BSA_T72_3	6	DTT_KO_BSA
0.221	NoWash	KO	BSA	T72	NoWash_KO_BSA_T72_1	1	NoWash_KO_BSA
0.3724	NoWash	KO	BSA	T72	NoWash_KO_BSA_T72_1	2	NoWash_KO_BSA
0.398	NoWash	KO	BSA	T72	NoWash_KO_BSA_T72_1	3	NoWash_KO_BSA
0.4302	NoWash	KO	BSA	T72	NoWash_KO_BSA_T72_1	4	NoWash_KO_BSA
0.3536	NoWash	KO	BSA	T72	NoWash_KO_BSA_T72_1	5	NoWash_KO_BSA
0.3177	NoWash	KO	BSA	T72	NoWash_KO_BSA_T72_1	6	NoWash_KO_BSA
0.3783	NoWash	KO	BSA	T72	NoWash_KO_BSA_T72_1	7	NoWash_KO_BSA
0.8049	NoWash	KO	BSA	T72	NoWash_KO_BSA_T72_2	1	NoWash_KO_BSA
0.7059	NoWash	KO	BSA	T72	NoWash_KO_BSA_T72_2	2	NoWash_KO_BSA
0.7056	NoWash	KO	BSA	T72	NoWash_KO_BSA_T72_2	3	NoWash_KO_BSA
0.8772	NoWash	KO	BSA	T72	NoWash_KO_BSA_T72_2	4	NoWash_KO_BSA
0.6876	NoWash	KO	BSA	T72	NoWash_KO_BSA_T72_2	5	NoWash_KO_BSA
0.856	NoWash	KO	BSA	T72	NoWash_KO_BSA_T72_2	6	NoWash_KO_BSA
0.333	NoWash	KO	BSA	T72	NoWash_KO_BSA_T72_3	1	NoWash_KO_BSA
0.2287	NoWash	KO	BSA	T72	NoWash_KO_BSA_T72_3	2	NoWash_KO_BSA
0.1584	NoWash	KO	BSA	T72	NoWash_KO_BSA_T72_3	3	NoWash_KO_BSA
0.3034	NoWash	KO	BSA	T72	NoWash_KO_BSA_T72_3	4	NoWash_KO_BSA
0.2964	NoWash	KO	BSA	T72	NoWash_KO_BSA_T72_3	5	NoWash_KO_BSA
0.3802	NoWash	KO	BSA	T72	NoWash_KO_BSA_T72_3	6	NoWash_KO_BSA
0.42	PBS	KO	BSA	T72	PBS_KO_BSA_T72_1	1	PBS_KO_BSA
0.3859	PBS	KO	BSA	T72	PBS_KO_BSA_T72_1	2	PBS_KO_BSA
0.4793	PBS	KO	BSA	T72	PBS_KO_BSA_T72_1	3	PBS_KO_BSA
0.4742	PBS	KO	BSA	T72	PBS_KO_BSA_T72_1	4	PBS_KO_BSA
0.5606	PBS	KO	BSA	T72	PBS_KO_BSA_T72_1	5	PBS_KO_BSA
0.5395	PBS	KO	BSA	T72	PBS_KO_BSA_T72_1	6	PBS_KO_BSA
0.6524	PBS	KO	BSA	T72	PBS_KO_BSA_T72_2	1	PBS_KO_BSA
0.7074	PBS	KO	BSA	T72	PBS_KO_BSA_T72_2	2	PBS_KO_BSA
0.9876	PBS	KO	BSA	T72	PBS_KO_BSA_T72_2	3	PBS_KO_BSA
0.6837	PBS	KO	BSA	T72	PBS_KO_BSA_T72_2	4	PBS_KO_BSA
0.6624	PBS	KO	BSA	T72	PBS_KO_BSA_T72_2	5	PBS_KO_BSA
0.7856	PBS	KO	BSA	T72	PBS_KO_BSA_T72_2	6	PBS_KO_BSA
0.2762	PBS	KO	BSA	T72	PBS_KO_BSA_T72_3	1	PBS_KO_BSA
0.257	PBS	KO	BSA	T72	PBS_KO_BSA_T72_3	2	PBS_KO_BSA
0.2711	PBS	KO	BSA	T72	PBS_KO_BSA_T72_3	3	PBS_KO_BSA
0.4328	PBS	KO	BSA	T72	PBS_KO_BSA_T72_3	4	PBS_KO_BSA
0.3834	PBS	KO	BSA	T72	PBS_KO_BSA_T72_3	5	PBS_KO_BSA
0.4622	PBS	KO	BSA	T72	PBS_KO_BSA_T72_3	6	PBS_KO_BSA
0.2395	ATP-DTT	KO	IL13	T72	ATP-DTT_KO_IL13_T72_1	1	ATP-DTT_KO_IL13
0.1786	ATP-DTT	KO	IL13	T72	ATP-DTT_KO_IL13_T72_1	2	ATP-DTT_KO_IL13
0.1832	ATP-DTT	KO	IL13	T72	ATP-DTT_KO_IL13_T72_1	3	ATP-DTT_KO_IL13
0.1804	ATP-DTT	KO	IL13	T72	ATP-DTT_KO_IL13_T72_1	4	ATP-DTT_KO_IL13
0.3292	ATP-DTT	KO	IL13	T72	ATP-DTT_KO_IL13_T72_1	5	ATP-DTT_KO_IL13
0.3754	ATP-DTT	KO	IL13	T72	ATP-DTT_KO_IL13_T72_1	6	ATP-DTT_KO_IL13
0.1743	ATP-DTT	KO	IL13	T72	ATP-DTT_KO_IL13_T72_2	1	ATP-DTT_KO_IL13
0.1728	ATP-DTT	KO	IL13	T72	ATP-DTT_KO_IL13_T72_2	2	ATP-DTT_KO_IL13
0.1777	ATP-DTT	KO	IL13	T72	ATP-DTT_KO_IL13_T72_2	3	ATP-DTT_KO_IL13
0.1805	ATP-DTT	KO	IL13	T72	ATP-DTT_KO_IL13_T72_2	4	ATP-DTT_KO_IL13
0.2477	ATP-DTT	KO	IL13	T72	ATP-DTT_KO_IL13_T72_2	5	ATP-DTT_KO_IL13
0.1773	ATP-DTT	KO	IL13	T72	ATP-DTT_KO_IL13_T72_2	6	ATP-DTT_KO_IL13
0.1597	ATP-DTT	KO	IL13	T72	ATP-DTT_KO_IL13_T72_2	7	ATP-DTT_KO_IL13
0.11	ATP-DTT	KO	IL13	T72	ATP-DTT_KO_IL13_T72_3	1	ATP-DTT_KO_IL13
0.1732	ATP-DTT	KO	IL13	T72	ATP-DTT_KO_IL13_T72_3	2	ATP-DTT_KO_IL13
0.1792	ATP-DTT	KO	IL13	T72	ATP-DTT_KO_IL13_T72_3	3	ATP-DTT_KO_IL13
0.1899	ATP-DTT	KO	IL13	T72	ATP-DTT_KO_IL13_T72_3	4	ATP-DTT_KO_IL13
0.3036	ATP-DTT	KO	IL13	T72	ATP-DTT_KO_IL13_T72_3	5	ATP-DTT_KO_IL13
0.2337	ATP-DTT	KO	IL13	T72	ATP-DTT_KO_IL13_T72_3	6	ATP-DTT_KO_IL13
0.1334	ATP-DTT	KO	IL13	T72	ATP-DTT_KO_IL13_T72_3	7	ATP-DTT_KO_IL13
0.2767	DTT	KO	IL13	T72	DTT_KO_IL13_T72_1	1	DTT_KO_IL13
0.1267	DTT	KO	IL13	T72	DTT_KO_IL13_T72_1	2	DTT_KO_IL13
0.1946	DTT	KO	IL13	T72	DTT_KO_IL13_T72_1	3	DTT_KO_IL13
0.3714	DTT	KO	IL13	T72	DTT_KO_IL13_T72_1	4	DTT_KO_IL13
0.455	DTT	KO	IL13	T72	DTT_KO_IL13_T72_1	5	DTT_KO_IL13
0.2537	DTT	KO	IL13	T72	DTT_KO_IL13_T72_1	6	DTT_KO_IL13
0.1604	DTT	KO	IL13	T72	DTT_KO_IL13_T72_2	1	DTT_KO_IL13
0.1523	DTT	KO	IL13	T72	DTT_KO_IL13_T72_2	2	DTT_KO_IL13
0.1352	DTT	KO	IL13	T72	DTT_KO_IL13_T72_2	3	DTT_KO_IL13
0.1787	DTT	KO	IL13	T72	DTT_KO_IL13_T72_2	4	DTT_KO_IL13
0.2115	DTT	KO	IL13	T72	DTT_KO_IL13_T72_2	5	DTT_KO_IL13
0.203	DTT	KO	IL13	T72	DTT_KO_IL13_T72_2	6	DTT_KO_IL13
0.1219	DTT	KO	IL13	T72	DTT_KO_IL13_T72_3	1	DTT_KO_IL13
0.1301	DTT	KO	IL13	T72	DTT_KO_IL13_T72_3	2	DTT_KO_IL13
0.114	DTT	KO	IL13	T72	DTT_KO_IL13_T72_3	3	DTT_KO_IL13
0.1749	DTT	KO	IL13	T72	DTT_KO_IL13_T72_3	4	DTT_KO_IL13
0.1404	DTT	KO	IL13	T72	DTT_KO_IL13_T72_3	5	DTT_KO_IL13
0.2264	DTT	KO	IL13	T72	DTT_KO_IL13_T72_3	6	DTT_KO_IL13
0.126	DTT	KO	IL13	T72	DTT_KO_IL13_T72_3	7	DTT_KO_IL13
0.1267	NoWash	KO	IL13	T72	NoWash_KO_IL13_T72_1	1	NoWash_KO_IL13
0.0589	NoWash	KO	IL13	T72	NoWash_KO_IL13_T72_1	2	NoWash_KO_IL13
0.1261	NoWash	KO	IL13	T72	NoWash_KO_IL13_T72_1	3	NoWash_KO_IL13
0.1375	NoWash	KO	IL13	T72	NoWash_KO_IL13_T72_1	4	NoWash_KO_IL13
0.0892	NoWash	KO	IL13	T72	NoWash_KO_IL13_T72_1	5	NoWash_KO_IL13
0.087	NoWash	KO	IL13	T72	NoWash_KO_IL13_T72_1	6	NoWash_KO_IL13
0.0572	NoWash	KO	IL13	T72	NoWash_KO_IL13_T72_2	1	NoWash_KO_IL13
0.0542	NoWash	KO	IL13	T72	NoWash_KO_IL13_T72_2	2	NoWash_KO_IL13
0.0657	NoWash	KO	IL13	T72	NoWash_KO_IL13_T72_2	3	NoWash_KO_IL13
0.0796	NoWash	KO	IL13	T72	NoWash_KO_IL13_T72_2	4	NoWash_KO_IL13
0.0667	NoWash	KO	IL13	T72	NoWash_KO_IL13_T72_2	5	NoWash_KO_IL13
0.079	NoWash	KO	IL13	T72	NoWash_KO_IL13_T72_2	6	NoWash_KO_IL13
0.0425	NoWash	KO	IL13	T72	NoWash_KO_IL13_T72_3	1	NoWash_KO_IL13
0.034	NoWash	KO	IL13	T72	NoWash_KO_IL13_T72_3	2	NoWash_KO_IL13
0.0855	NoWash	KO	IL13	T72	NoWash_KO_IL13_T72_3	3	NoWash_KO_IL13
0.0954	NoWash	KO	IL13	T72	NoWash_KO_IL13_T72_3	4	NoWash_KO_IL13
0.083	NoWash	KO	IL13	T72	NoWash_KO_IL13_T72_3	5	NoWash_KO_IL13
0.0656	NoWash	KO	IL13	T72	NoWash_KO_IL13_T72_3	6	NoWash_KO_IL13
0.2106	PBS	KO	IL13	T72	PBS_KO_IL13_T72_1	1	PBS_KO_IL13
0.2697	PBS	KO	IL13	T72	PBS_KO_IL13_T72_1	2	PBS_KO_IL13
0.275	PBS	KO	IL13	T72	PBS_KO_IL13_T72_1	3	PBS_KO_IL13
0.2915	PBS	KO	IL13	T72	PBS_KO_IL13_T72_1	4	PBS_KO_IL13
0.301	PBS	KO	IL13	T72	PBS_KO_IL13_T72_1	5	PBS_KO_IL13
0.259	PBS	KO	IL13	T72	PBS_KO_IL13_T72_1	6	PBS_KO_IL13
0.1452	PBS	KO	IL13	T72	PBS_KO_IL13_T72_2	1	PBS_KO_IL13
0.1019	PBS	KO	IL13	T72	PBS_KO_IL13_T72_2	2	PBS_KO_IL13
0.0862	PBS	KO	IL13	T72	PBS_KO_IL13_T72_2	3	PBS_KO_IL13
0.0904	PBS	KO	IL13	T72	PBS_KO_IL13_T72_2	4	PBS_KO_IL13
0.1524	PBS	KO	IL13	T72	PBS_KO_IL13_T72_2	5	PBS_KO_IL13
0.2136	PBS	KO	IL13	T72	PBS_KO_IL13_T72_2	6	PBS_KO_IL13
0.1277	PBS	KO	IL13	T72	PBS_KO_IL13_T72_3	1	PBS_KO_IL13
0.1533	PBS	KO	IL13	T72	PBS_KO_IL13_T72_3	2	PBS_KO_IL13
0.0942	PBS	KO	IL13	T72	PBS_KO_IL13_T72_3	3	PBS_KO_IL13
0.1513	PBS	KO	IL13	T72	PBS_KO_IL13_T72_3	4	PBS_KO_IL13
0.0976	PBS	KO	IL13	T72	PBS_KO_IL13_T72_3	5	PBS_KO_IL13
0.0418	PBS	KO	IL13	T72	PBS_KO_IL13_T72_3	6	PBS_KO_IL13
0.6272	ATP-DTT	scrb	BSA	T72	ATP-DTT_scrb_BSA_T72_1	1	ATP-DTT_scrb_BSA
0.5854	ATP-DTT	scrb	BSA	T72	ATP-DTT_scrb_BSA_T72_1	2	ATP-DTT_scrb_BSA
0.5762	ATP-DTT	scrb	BSA	T72	ATP-DTT_scrb_BSA_T72_1	3	ATP-DTT_scrb_BSA
0.4434	ATP-DTT	scrb	BSA	T72	ATP-DTT_scrb_BSA_T72_1	4	ATP-DTT_scrb_BSA
0.4067	ATP-DTT	scrb	BSA	T72	ATP-DTT_scrb_BSA_T72_1	5	ATP-DTT_scrb_BSA
0.355	ATP-DTT	scrb	BSA	T72	ATP-DTT_scrb_BSA_T72_1	6	ATP-DTT_scrb_BSA
0.7299	ATP-DTT	scrb	BSA	T72	ATP-DTT_scrb_BSA_T72_1	7	ATP-DTT_scrb_BSA
0.6007	ATP-DTT	scrb	BSA	T72	ATP-DTT_scrb_BSA_T72_2	1	ATP-DTT_scrb_BSA
0.6398	ATP-DTT	scrb	BSA	T72	ATP-DTT_scrb_BSA_T72_2	2	ATP-DTT_scrb_BSA
0.6216	ATP-DTT	scrb	BSA	T72	ATP-DTT_scrb_BSA_T72_2	3	ATP-DTT_scrb_BSA
0.4452	ATP-DTT	scrb	BSA	T72	ATP-DTT_scrb_BSA_T72_2	4	ATP-DTT_scrb_BSA
0.4544	ATP-DTT	scrb	BSA	T72	ATP-DTT_scrb_BSA_T72_2	5	ATP-DTT_scrb_BSA
0.4754	ATP-DTT	scrb	BSA	T72	ATP-DTT_scrb_BSA_T72_2	6	ATP-DTT_scrb_BSA
0.5103	ATP-DTT	scrb	BSA	T72	ATP-DTT_scrb_BSA_T72_3	1	ATP-DTT_scrb_BSA
0.6875	ATP-DTT	scrb	BSA	T72	ATP-DTT_scrb_BSA_T72_3	17	ATP-DTT_scrb_BSA
0.4088	ATP-DTT	scrb	BSA	T72	ATP-DTT_scrb_BSA_T72_3	2	ATP-DTT_scrb_BSA
0.6059	ATP-DTT	scrb	BSA	T72	ATP-DTT_scrb_BSA_T72_3	4	ATP-DTT_scrb_BSA
0.5328	ATP-DTT	scrb	BSA	T72	ATP-DTT_scrb_BSA_T72_3	5	ATP-DTT_scrb_BSA
0.8647	ATP-DTT	scrb	BSA	T72	ATP-DTT_scrb_BSA_T72_3	6	ATP-DTT_scrb_BSA
0.5145	DTT	scrb	BSA	T72	DTT_scrb_BSA_T72_1	1	DTT_scrb_BSA
0.5692	DTT	scrb	BSA	T72	DTT_scrb_BSA_T72_1	2	DTT_scrb_BSA
0.4075	DTT	scrb	BSA	T72	DTT_scrb_BSA_T72_1	3	DTT_scrb_BSA
0.6699	DTT	scrb	BSA	T72	DTT_scrb_BSA_T72_1	4	DTT_scrb_BSA
0.6099	DTT	scrb	BSA	T72	DTT_scrb_BSA_T72_1	5	DTT_scrb_BSA
0.5485	DTT	scrb	BSA	T72	DTT_scrb_BSA_T72_1	6	DTT_scrb_BSA
0.5615	DTT	scrb	BSA	T72	DTT_scrb_BSA_T72_2	1	DTT_scrb_BSA
0.486	DTT	scrb	BSA	T72	DTT_scrb_BSA_T72_2	2	DTT_scrb_BSA
0.4428	DTT	scrb	BSA	T72	DTT_scrb_BSA_T72_2	3	DTT_scrb_BSA
0.4398	DTT	scrb	BSA	T72	DTT_scrb_BSA_T72_2	4	DTT_scrb_BSA
0.4948	DTT	scrb	BSA	T72	DTT_scrb_BSA_T72_2	5	DTT_scrb_BSA
0.383	DTT	scrb	BSA	T72	DTT_scrb_BSA_T72_2	6	DTT_scrb_BSA
0.4888	DTT	scrb	BSA	T72	DTT_scrb_BSA_T72_3	1	DTT_scrb_BSA
0.4867	DTT	scrb	BSA	T72	DTT_scrb_BSA_T72_3	2	DTT_scrb_BSA
0.4649	DTT	scrb	BSA	T72	DTT_scrb_BSA_T72_3	3	DTT_scrb_BSA
0.4599	DTT	scrb	BSA	T72	DTT_scrb_BSA_T72_3	4	DTT_scrb_BSA
0.6532	DTT	scrb	BSA	T72	DTT_scrb_BSA_T72_3	5	DTT_scrb_BSA
0.703	DTT	scrb	BSA	T72	DTT_scrb_BSA_T72_3	6	DTT_scrb_BSA
0.3657	NoWash	scrb	BSA	T72	NoWash_scrb_BSA_T72_1	1	NoWash_scrb_BSA
0.3812	NoWash	scrb	BSA	T72	NoWash_scrb_BSA_T72_1	2	NoWash_scrb_BSA
0.2999	NoWash	scrb	BSA	T72	NoWash_scrb_BSA_T72_1	3	NoWash_scrb_BSA
0.3968	NoWash	scrb	BSA	T72	NoWash_scrb_BSA_T72_1	4	NoWash_scrb_BSA
0.6012	NoWash	scrb	BSA	T72	NoWash_scrb_BSA_T72_1	5	NoWash_scrb_BSA
0.4527	NoWash	scrb	BSA	T72	NoWash_scrb_BSA_T72_1	6	NoWash_scrb_BSA
0.4129	NoWash	scrb	BSA	T72	NoWash_scrb_BSA_T72_2	1	NoWash_scrb_BSA
0.2966	NoWash	scrb	BSA	T72	NoWash_scrb_BSA_T72_2	2	NoWash_scrb_BSA
0.3386	NoWash	scrb	BSA	T72	NoWash_scrb_BSA_T72_2	3	NoWash_scrb_BSA
0.3155	NoWash	scrb	BSA	T72	NoWash_scrb_BSA_T72_2	4	NoWash_scrb_BSA
0.3275	NoWash	scrb	BSA	T72	NoWash_scrb_BSA_T72_2	5	NoWash_scrb_BSA
0.5563	NoWash	scrb	BSA	T72	NoWash_scrb_BSA_T72_2	6	NoWash_scrb_BSA
0.6593	NoWash	scrb	BSA	T72	NoWash_scrb_BSA_T72_3	1	NoWash_scrb_BSA
0.6483	NoWash	scrb	BSA	T72	NoWash_scrb_BSA_T72_3	2	NoWash_scrb_BSA
0.6755	NoWash	scrb	BSA	T72	NoWash_scrb_BSA_T72_3	3	NoWash_scrb_BSA
0.7827	NoWash	scrb	BSA	T72	NoWash_scrb_BSA_T72_3	4	NoWash_scrb_BSA
0.8296	NoWash	scrb	BSA	T72	NoWash_scrb_BSA_T72_3	5	NoWash_scrb_BSA
0.7399	NoWash	scrb	BSA	T72	NoWash_scrb_BSA_T72_3	6	NoWash_scrb_BSA
0.36	PBS	scrb	BSA	T72	PBS_scrb_BSA_T72_1	1	PBS_scrb_BSA
0.4385	PBS	scrb	BSA	T72	PBS_scrb_BSA_T72_1	2	PBS_scrb_BSA
0.4768	PBS	scrb	BSA	T72	PBS_scrb_BSA_T72_1	3	PBS_scrb_BSA
0.47	PBS	scrb	BSA	T72	PBS_scrb_BSA_T72_1	4	PBS_scrb_BSA
0.5301	PBS	scrb	BSA	T72	PBS_scrb_BSA_T72_1	5	PBS_scrb_BSA
0.5392	PBS	scrb	BSA	T72	PBS_scrb_BSA_T72_1	6	PBS_scrb_BSA
0.6808	PBS	scrb	BSA	T72	PBS_scrb_BSA_T72_1	7	PBS_scrb_BSA
0.4172	PBS	scrb	BSA	T72	PBS_scrb_BSA_T72_2	1	PBS_scrb_BSA
0.4901	PBS	scrb	BSA	T72	PBS_scrb_BSA_T72_2	2	PBS_scrb_BSA
0.5196	PBS	scrb	BSA	T72	PBS_scrb_BSA_T72_2	3	PBS_scrb_BSA
0.2774	PBS	scrb	BSA	T72	PBS_scrb_BSA_T72_2	4	PBS_scrb_BSA
0.3513	PBS	scrb	BSA	T72	PBS_scrb_BSA_T72_2	5	PBS_scrb_BSA
0.3778	PBS	scrb	BSA	T72	PBS_scrb_BSA_T72_2	6	PBS_scrb_BSA
0.7601	PBS	scrb	BSA	T72	PBS_scrb_BSA_T72_3	1	PBS_scrb_BSA
0.9652	PBS	scrb	BSA	T72	PBS_scrb_BSA_T72_3	2	PBS_scrb_BSA
0.418	PBS	scrb	BSA	T72	PBS_scrb_BSA_T72_3	3	PBS_scrb_BSA
0.6599	PBS	scrb	BSA	T72	PBS_scrb_BSA_T72_3	4	PBS_scrb_BSA
0.6575	PBS	scrb	BSA	T72	PBS_scrb_BSA_T72_3	5	PBS_scrb_BSA
0.6409	PBS	scrb	BSA	T72	PBS_scrb_BSA_T72_3	6	PBS_scrb_BSA
0.1233	ATP-DTT	scrb	IL13	T72	ATP-DTT_scrb_IL13_T72_1	1	ATP-DTT_scrb_IL13
0.0967	ATP-DTT	scrb	IL13	T72	ATP-DTT_scrb_IL13_T72_1	2	ATP-DTT_scrb_IL13
0.0922	ATP-DTT	scrb	IL13	T72	ATP-DTT_scrb_IL13_T72_1	3	ATP-DTT_scrb_IL13
0.0699	ATP-DTT	scrb	IL13	T72	ATP-DTT_scrb_IL13_T72_1	4	ATP-DTT_scrb_IL13
0.1319	ATP-DTT	scrb	IL13	T72	ATP-DTT_scrb_IL13_T72_1	5	ATP-DTT_scrb_IL13
0.1565	ATP-DTT	scrb	IL13	T72	ATP-DTT_scrb_IL13_T72_1	6	ATP-DTT_scrb_IL13
0.145	ATP-DTT	scrb	IL13	T72	ATP-DTT_scrb_IL13_T72_2	1	ATP-DTT_scrb_IL13
0.0918	ATP-DTT	scrb	IL13	T72	ATP-DTT_scrb_IL13_T72_2	2	ATP-DTT_scrb_IL13
0.0564	ATP-DTT	scrb	IL13	T72	ATP-DTT_scrb_IL13_T72_2	3	ATP-DTT_scrb_IL13
0.0734	ATP-DTT	scrb	IL13	T72	ATP-DTT_scrb_IL13_T72_2	4	ATP-DTT_scrb_IL13
0.1355	ATP-DTT	scrb	IL13	T72	ATP-DTT_scrb_IL13_T72_2	5	ATP-DTT_scrb_IL13
0.1724	ATP-DTT	scrb	IL13	T72	ATP-DTT_scrb_IL13_T72_2	6	ATP-DTT_scrb_IL13
0.1024	ATP-DTT	scrb	IL13	T72	ATP-DTT_scrb_IL13_T72_3	1	ATP-DTT_scrb_IL13
0.0757	ATP-DTT	scrb	IL13	T72	ATP-DTT_scrb_IL13_T72_3	2	ATP-DTT_scrb_IL13
0.093	ATP-DTT	scrb	IL13	T72	ATP-DTT_scrb_IL13_T72_3	3	ATP-DTT_scrb_IL13
0.1385	ATP-DTT	scrb	IL13	T72	ATP-DTT_scrb_IL13_T72_3	4	ATP-DTT_scrb_IL13
0.0652	ATP-DTT	scrb	IL13	T72	ATP-DTT_scrb_IL13_T72_3	5	ATP-DTT_scrb_IL13
0.0584	ATP-DTT	scrb	IL13	T72	ATP-DTT_scrb_IL13_T72_3	6	ATP-DTT_scrb_IL13
0.0978	DTT	scrb	IL13	T72	DTT_scrb_IL13_T72_1	1	DTT_scrb_IL13
0.1339	DTT	scrb	IL13	T72	DTT_scrb_IL13_T72_1	2	DTT_scrb_IL13
0.1673	DTT	scrb	IL13	T72	DTT_scrb_IL13_T72_1	3	DTT_scrb_IL13
0.0762	DTT	scrb	IL13	T72	DTT_scrb_IL13_T72_1	4	DTT_scrb_IL13
0.0808	DTT	scrb	IL13	T72	DTT_scrb_IL13_T72_1	5	DTT_scrb_IL13
0.1331	DTT	scrb	IL13	T72	DTT_scrb_IL13_T72_1	6	DTT_scrb_IL13
0.0863	DTT	scrb	IL13	T72	DTT_scrb_IL13_T72_2	1	DTT_scrb_IL13
0.1037	DTT	scrb	IL13	T72	DTT_scrb_IL13_T72_2	2	DTT_scrb_IL13
0.1495	DTT	scrb	IL13	T72	DTT_scrb_IL13_T72_2	3	DTT_scrb_IL13
0.1926	DTT	scrb	IL13	T72	DTT_scrb_IL13_T72_2	4	DTT_scrb_IL13
0.1652	DTT	scrb	IL13	T72	DTT_scrb_IL13_T72_2	5	DTT_scrb_IL13
0.0718	DTT	scrb	IL13	T72	DTT_scrb_IL13_T72_2	6	DTT_scrb_IL13
0.0741	DTT	scrb	IL13	T72	DTT_scrb_IL13_T72_3	1	DTT_scrb_IL13
0.0561	DTT	scrb	IL13	T72	DTT_scrb_IL13_T72_3	2	DTT_scrb_IL13
0.0761	DTT	scrb	IL13	T72	DTT_scrb_IL13_T72_3	3	DTT_scrb_IL13
0.1117	DTT	scrb	IL13	T72	DTT_scrb_IL13_T72_3	4	DTT_scrb_IL13
0.1261	DTT	scrb	IL13	T72	DTT_scrb_IL13_T72_3	5	DTT_scrb_IL13
0.0929	DTT	scrb	IL13	T72	DTT_scrb_IL13_T72_3	6	DTT_scrb_IL13
0.0116	NoWash	scrb	IL13	T72	NoWash_scrb_IL13_T72_1	1	NoWash_scrb_IL13
0.0152	NoWash	scrb	IL13	T72	NoWash_scrb_IL13_T72_1	2	NoWash_scrb_IL13
0.0187	NoWash	scrb	IL13	T72	NoWash_scrb_IL13_T72_1	3	NoWash_scrb_IL13
0.0352	NoWash	scrb	IL13	T72	NoWash_scrb_IL13_T72_1	4	NoWash_scrb_IL13
0.0594	NoWash	scrb	IL13	T72	NoWash_scrb_IL13_T72_1	5	NoWash_scrb_IL13
0.0504	NoWash	scrb	IL13	T72	NoWash_scrb_IL13_T72_1	6	NoWash_scrb_IL13
0.0194	NoWash	scrb	IL13	T72	NoWash_scrb_IL13_T72_2	1	NoWash_scrb_IL13
0.0257	NoWash	scrb	IL13	T72	NoWash_scrb_IL13_T72_2	2	NoWash_scrb_IL13
0.0252	NoWash	scrb	IL13	T72	NoWash_scrb_IL13_T72_2	3	NoWash_scrb_IL13
0.0571	NoWash	scrb	IL13	T72	NoWash_scrb_IL13_T72_2	4	NoWash_scrb_IL13
0.0892	NoWash	scrb	IL13	T72	NoWash_scrb_IL13_T72_2	5	NoWash_scrb_IL13
0.0842	NoWash	scrb	IL13	T72	NoWash_scrb_IL13_T72_2	6	NoWash_scrb_IL13
0.0139	NoWash	scrb	IL13	T72	NoWash_scrb_IL13_T72_3	1	NoWash_scrb_IL13
0.0199	NoWash	scrb	IL13	T72	NoWash_scrb_IL13_T72_3	2	NoWash_scrb_IL13
0.0409	NoWash	scrb	IL13	T72	NoWash_scrb_IL13_T72_3	3	NoWash_scrb_IL13
0.0332	NoWash	scrb	IL13	T72	NoWash_scrb_IL13_T72_3	4	NoWash_scrb_IL13
0.0358	NoWash	scrb	IL13	T72	NoWash_scrb_IL13_T72_3	5	NoWash_scrb_IL13
0.0719	NoWash	scrb	IL13	T72	NoWash_scrb_IL13_T72_3	6	NoWash_scrb_IL13
0.0193	PBS	scrb	IL13	T72	PBS_scrb_IL13_T72_1	1	PBS_scrb_IL13
0.026	PBS	scrb	IL13	T72	PBS_scrb_IL13_T72_1	2	PBS_scrb_IL13
0.0572	PBS	scrb	IL13	T72	PBS_scrb_IL13_T72_1	3	PBS_scrb_IL13
0.0597	PBS	scrb	IL13	T72	PBS_scrb_IL13_T72_1	4	PBS_scrb_IL13
0.0351	PBS	scrb	IL13	T72	PBS_scrb_IL13_T72_1	5	PBS_scrb_IL13
0.0649	PBS	scrb	IL13	T72	PBS_scrb_IL13_T72_1	6	PBS_scrb_IL13
0.0271	PBS	scrb	IL13	T72	PBS_scrb_IL13_T72_2	1	PBS_scrb_IL13
0.0279	PBS	scrb	IL13	T72	PBS_scrb_IL13_T72_2	2	PBS_scrb_IL13
0.0143	PBS	scrb	IL13	T72	PBS_scrb_IL13_T72_2	3	PBS_scrb_IL13
0.0523	PBS	scrb	IL13	T72	PBS_scrb_IL13_T72_2	4	PBS_scrb_IL13
0.0557	PBS	scrb	IL13	T72	PBS_scrb_IL13_T72_2	5	PBS_scrb_IL13
0.0495	PBS	scrb	IL13	T72	PBS_scrb_IL13_T72_2	6	PBS_scrb_IL13
0.0087	PBS	scrb	IL13	T72	PBS_scrb_IL13_T72_3	1	PBS_scrb_IL13
0.0325	PBS	scrb	IL13	T72	PBS_scrb_IL13_T72_3	2	PBS_scrb_IL13
0.0397	PBS	scrb	IL13	T72	PBS_scrb_IL13_T72_3	3	PBS_scrb_IL13
0.0353	PBS	scrb	IL13	T72	PBS_scrb_IL13_T72_3	4	PBS_scrb_IL13
0.0335	PBS	scrb	IL13	T72	PBS_scrb_IL13_T72_3	5	PBS_scrb_IL13
0.026	PBS	scrb	IL13	T72	PBS_scrb_IL13_T72_3	6	PBS_scrb_IL13
0.5094	ATP-DTT	KO	BSA	T73	ATP-DTT_KO_BSA_T73_1	1	ATP-DTT_KO_BSA
0.4324	ATP-DTT	KO	BSA	T73	ATP-DTT_KO_BSA_T73_1	2	ATP-DTT_KO_BSA
0.6324	ATP-DTT	KO	BSA	T73	ATP-DTT_KO_BSA_T73_1	3	ATP-DTT_KO_BSA
0.7198	ATP-DTT	KO	BSA	T73	ATP-DTT_KO_BSA_T73_1	4	ATP-DTT_KO_BSA
0.6522	ATP-DTT	KO	BSA	T73	ATP-DTT_KO_BSA_T73_1	5	ATP-DTT_KO_BSA
0.6273	ATP-DTT	KO	BSA	T73	ATP-DTT_KO_BSA_T73_1	6	ATP-DTT_KO_BSA
0.9231	ATP-DTT	KO	BSA	T73	ATP-DTT_KO_BSA_T73_2	1	ATP-DTT_KO_BSA
0.8469	ATP-DTT	KO	BSA	T73	ATP-DTT_KO_BSA_T73_2	2	ATP-DTT_KO_BSA
0.6935	ATP-DTT	KO	BSA	T73	ATP-DTT_KO_BSA_T73_2	3	ATP-DTT_KO_BSA
0.6246	ATP-DTT	KO	BSA	T73	ATP-DTT_KO_BSA_T73_2	4	ATP-DTT_KO_BSA
0.9963	ATP-DTT	KO	BSA	T73	ATP-DTT_KO_BSA_T73_2	5	ATP-DTT_KO_BSA
0.854	ATP-DTT	KO	BSA	T73	ATP-DTT_KO_BSA_T73_2	6	ATP-DTT_KO_BSA
0.3892	ATP-DTT	KO	BSA	T73	ATP-DTT_KO_BSA_T73_3	1	ATP-DTT_KO_BSA
0.6395	ATP-DTT	KO	BSA	T73	ATP-DTT_KO_BSA_T73_3	2	ATP-DTT_KO_BSA
0.7482	ATP-DTT	KO	BSA	T73	ATP-DTT_KO_BSA_T73_3	3	ATP-DTT_KO_BSA
0.6347	ATP-DTT	KO	BSA	T73	ATP-DTT_KO_BSA_T73_3	4	ATP-DTT_KO_BSA
0.7707	ATP-DTT	KO	BSA	T73	ATP-DTT_KO_BSA_T73_3	5	ATP-DTT_KO_BSA
0.7203	ATP-DTT	KO	BSA	T73	ATP-DTT_KO_BSA_T73_3	6	ATP-DTT_KO_BSA
0.5407	DTT	KO	BSA	T73	DTT_KO_BSA_T73_1	1	DTT_KO_BSA
0.4353	DTT	KO	BSA	T73	DTT_KO_BSA_T73_1	2	DTT_KO_BSA
0.4638	DTT	KO	BSA	T73	DTT_KO_BSA_T73_1	3	DTT_KO_BSA
0.6564	DTT	KO	BSA	T73	DTT_KO_BSA_T73_1	4	DTT_KO_BSA
0.5697	DTT	KO	BSA	T73	DTT_KO_BSA_T73_1	5	DTT_KO_BSA
0.4477	DTT	KO	BSA	T73	DTT_KO_BSA_T73_1	6	DTT_KO_BSA
0.7387	DTT	KO	BSA	T73	DTT_KO_BSA_T73_1	7	DTT_KO_BSA
0.8155	DTT	KO	BSA	T73	DTT_KO_BSA_T73_2	1	DTT_KO_BSA
0.5553	DTT	KO	BSA	T73	DTT_KO_BSA_T73_2	2	DTT_KO_BSA
0.6401	DTT	KO	BSA	T73	DTT_KO_BSA_T73_2	3	DTT_KO_BSA
0.6968	DTT	KO	BSA	T73	DTT_KO_BSA_T73_2	4	DTT_KO_BSA
0.7046	DTT	KO	BSA	T73	DTT_KO_BSA_T73_2	5	DTT_KO_BSA
0.7715	DTT	KO	BSA	T73	DTT_KO_BSA_T73_2	6	DTT_KO_BSA
0.677	DTT	KO	BSA	T73	DTT_KO_BSA_T73_3	1	DTT_KO_BSA
0.3794	DTT	KO	BSA	T73	DTT_KO_BSA_T73_3	2	DTT_KO_BSA
0.4795	DTT	KO	BSA	T73	DTT_KO_BSA_T73_3	3	DTT_KO_BSA
0.5612	DTT	KO	BSA	T73	DTT_KO_BSA_T73_3	4	DTT_KO_BSA
0.6096	DTT	KO	BSA	T73	DTT_KO_BSA_T73_3	5	DTT_KO_BSA
0.5695	DTT	KO	BSA	T73	DTT_KO_BSA_T73_3	6	DTT_KO_BSA
0.3846	NoWash	KO	BSA	T73	NoWash_KO_BSA_T73_1	1	NoWash_KO_BSA
0.4311	NoWash	KO	BSA	T73	NoWash_KO_BSA_T73_1	13	NoWash_KO_BSA
0.4301	NoWash	KO	BSA	T73	NoWash_KO_BSA_T73_1	2	NoWash_KO_BSA
0.5598	NoWash	KO	BSA	T73	NoWash_KO_BSA_T73_1	4	NoWash_KO_BSA
0.608	NoWash	KO	BSA	T73	NoWash_KO_BSA_T73_1	5	NoWash_KO_BSA
0.4911	NoWash	KO	BSA	T73	NoWash_KO_BSA_T73_1	6	NoWash_KO_BSA
0.6096	NoWash	KO	BSA	T73	NoWash_KO_BSA_T73_1	7	NoWash_KO_BSA
0.765	NoWash	KO	BSA	T73	NoWash_KO_BSA_T73_2	1	NoWash_KO_BSA
0.8766	NoWash	KO	BSA	T73	NoWash_KO_BSA_T73_2	2	NoWash_KO_BSA
0.68	NoWash	KO	BSA	T73	NoWash_KO_BSA_T73_2	3	NoWash_KO_BSA
0.4519	NoWash	KO	BSA	T73	NoWash_KO_BSA_T73_2	4	NoWash_KO_BSA
0.6135	NoWash	KO	BSA	T73	NoWash_KO_BSA_T73_2	5	NoWash_KO_BSA
0.731	NoWash	KO	BSA	T73	NoWash_KO_BSA_T73_2	6	NoWash_KO_BSA
0.3824	NoWash	KO	BSA	T73	NoWash_KO_BSA_T73_3	1	NoWash_KO_BSA
0.5068	NoWash	KO	BSA	T73	NoWash_KO_BSA_T73_3	2	NoWash_KO_BSA
0.5862	NoWash	KO	BSA	T73	NoWash_KO_BSA_T73_3	3	NoWash_KO_BSA
0.6037	NoWash	KO	BSA	T73	NoWash_KO_BSA_T73_3	4	NoWash_KO_BSA
0.5393	NoWash	KO	BSA	T73	NoWash_KO_BSA_T73_3	5	NoWash_KO_BSA
0.5059	NoWash	KO	BSA	T73	NoWash_KO_BSA_T73_3	6	NoWash_KO_BSA
0.4883	PBS	KO	BSA	T73	PBS_KO_BSA_T73_1	1	PBS_KO_BSA
0.5483	PBS	KO	BSA	T73	PBS_KO_BSA_T73_1	2	PBS_KO_BSA
0.7513	PBS	KO	BSA	T73	PBS_KO_BSA_T73_1	3	PBS_KO_BSA
0.5085	PBS	KO	BSA	T73	PBS_KO_BSA_T73_1	4	PBS_KO_BSA
0.6565	PBS	KO	BSA	T73	PBS_KO_BSA_T73_1	5	PBS_KO_BSA
0.5509	PBS	KO	BSA	T73	PBS_KO_BSA_T73_1	6	PBS_KO_BSA
0.5068	PBS	KO	BSA	T73	PBS_KO_BSA_T73_1	7	PBS_KO_BSA
0.4337	PBS	KO	BSA	T73	PBS_KO_BSA_T73_1	8	PBS_KO_BSA
0.7174	PBS	KO	BSA	T73	PBS_KO_BSA_T73_2	1	PBS_KO_BSA
0.7496	PBS	KO	BSA	T73	PBS_KO_BSA_T73_2	2	PBS_KO_BSA
0.6881	PBS	KO	BSA	T73	PBS_KO_BSA_T73_2	3	PBS_KO_BSA
0.8815	PBS	KO	BSA	T73	PBS_KO_BSA_T73_2	4	PBS_KO_BSA
0.5487	PBS	KO	BSA	T73	PBS_KO_BSA_T73_2	5	PBS_KO_BSA
0.5284	PBS	KO	BSA	T73	PBS_KO_BSA_T73_2	6	PBS_KO_BSA
0.7842	PBS	KO	BSA	T73	PBS_KO_BSA_T73_3	1	PBS_KO_BSA
0.6803	PBS	KO	BSA	T73	PBS_KO_BSA_T73_3	2	PBS_KO_BSA
0.4848	PBS	KO	BSA	T73	PBS_KO_BSA_T73_3	3	PBS_KO_BSA
0.5827	PBS	KO	BSA	T73	PBS_KO_BSA_T73_3	4	PBS_KO_BSA
0.5624	PBS	KO	BSA	T73	PBS_KO_BSA_T73_3	5	PBS_KO_BSA
0.7834	PBS	KO	BSA	T73	PBS_KO_BSA_T73_3	6	PBS_KO_BSA
0.2568	ATP-DTT	KO	IL13	T73	ATP-DTT_KO_IL13_T73_1	1	ATP-DTT_KO_IL13
0.2472	ATP-DTT	KO	IL13	T73	ATP-DTT_KO_IL13_T73_1	2	ATP-DTT_KO_IL13
0.2217	ATP-DTT	KO	IL13	T73	ATP-DTT_KO_IL13_T73_1	3	ATP-DTT_KO_IL13
0.1388	ATP-DTT	KO	IL13	T73	ATP-DTT_KO_IL13_T73_1	4	ATP-DTT_KO_IL13
0.2018	ATP-DTT	KO	IL13	T73	ATP-DTT_KO_IL13_T73_1	5	ATP-DTT_KO_IL13
0.1681	ATP-DTT	KO	IL13	T73	ATP-DTT_KO_IL13_T73_1	6	ATP-DTT_KO_IL13
0.2739	ATP-DTT	KO	IL13	T73	ATP-DTT_KO_IL13_T73_2	1	ATP-DTT_KO_IL13
0.2545	ATP-DTT	KO	IL13	T73	ATP-DTT_KO_IL13_T73_2	2	ATP-DTT_KO_IL13
0.3009	ATP-DTT	KO	IL13	T73	ATP-DTT_KO_IL13_T73_2	3	ATP-DTT_KO_IL13
0.2047	ATP-DTT	KO	IL13	T73	ATP-DTT_KO_IL13_T73_2	4	ATP-DTT_KO_IL13
0.2972	ATP-DTT	KO	IL13	T73	ATP-DTT_KO_IL13_T73_2	5	ATP-DTT_KO_IL13
0.2802	ATP-DTT	KO	IL13	T73	ATP-DTT_KO_IL13_T73_2	6	ATP-DTT_KO_IL13
0.1728	ATP-DTT	KO	IL13	T73	ATP-DTT_KO_IL13_T73_3	1	ATP-DTT_KO_IL13
0.1824	ATP-DTT	KO	IL13	T73	ATP-DTT_KO_IL13_T73_3	2	ATP-DTT_KO_IL13
0.1198	ATP-DTT	KO	IL13	T73	ATP-DTT_KO_IL13_T73_3	3	ATP-DTT_KO_IL13
0.2269	ATP-DTT	KO	IL13	T73	ATP-DTT_KO_IL13_T73_3	4	ATP-DTT_KO_IL13
0.1158	ATP-DTT	KO	IL13	T73	ATP-DTT_KO_IL13_T73_3	5	ATP-DTT_KO_IL13
0.1769	ATP-DTT	KO	IL13	T73	ATP-DTT_KO_IL13_T73_3	6	ATP-DTT_KO_IL13
0.1309	DTT	KO	IL13	T73	DTT_KO_IL13_T73_1	1	DTT_KO_IL13
0.1247	DTT	KO	IL13	T73	DTT_KO_IL13_T73_1	2	DTT_KO_IL13
0.1639	DTT	KO	IL13	T73	DTT_KO_IL13_T73_1	3	DTT_KO_IL13
0.195	DTT	KO	IL13	T73	DTT_KO_IL13_T73_1	4	DTT_KO_IL13
0.2058	DTT	KO	IL13	T73	DTT_KO_IL13_T73_1	5	DTT_KO_IL13
0.2222	DTT	KO	IL13	T73	DTT_KO_IL13_T73_1	6	DTT_KO_IL13
0.2525	DTT	KO	IL13	T73	DTT_KO_IL13_T73_1	7	DTT_KO_IL13
0.2465	DTT	KO	IL13	T73	DTT_KO_IL13_T73_2	1	DTT_KO_IL13
0.2377	DTT	KO	IL13	T73	DTT_KO_IL13_T73_2	2	DTT_KO_IL13
0.242	DTT	KO	IL13	T73	DTT_KO_IL13_T73_2	3	DTT_KO_IL13
0.2078	DTT	KO	IL13	T73	DTT_KO_IL13_T73_2	4	DTT_KO_IL13
0.2401	DTT	KO	IL13	T73	DTT_KO_IL13_T73_2	5	DTT_KO_IL13
0.2838	DTT	KO	IL13	T73	DTT_KO_IL13_T73_2	6	DTT_KO_IL13
0.1749	DTT	KO	IL13	T73	DTT_KO_IL13_T73_3	1	DTT_KO_IL13
0.1655	DTT	KO	IL13	T73	DTT_KO_IL13_T73_3	2	DTT_KO_IL13
0.196	DTT	KO	IL13	T73	DTT_KO_IL13_T73_3	3	DTT_KO_IL13
0.1712	DTT	KO	IL13	T73	DTT_KO_IL13_T73_3	4	DTT_KO_IL13
0.1077	DTT	KO	IL13	T73	DTT_KO_IL13_T73_3	6	DTT_KO_IL13
0.123	DTT	KO	IL13	T73	DTT_KO_IL13_T73_3	7	DTT_KO_IL13
0.0405	NoWash	KO	IL13	T73	NoWash_KO_IL13_T73_1	1	NoWash_KO_IL13
0.058	NoWash	KO	IL13	T73	NoWash_KO_IL13_T73_1	2	NoWash_KO_IL13
0.0619	NoWash	KO	IL13	T73	NoWash_KO_IL13_T73_1	3	NoWash_KO_IL13
0.0701	NoWash	KO	IL13	T73	NoWash_KO_IL13_T73_1	4	NoWash_KO_IL13
0.0461	NoWash	KO	IL13	T73	NoWash_KO_IL13_T73_1	5	NoWash_KO_IL13
0.1131	NoWash	KO	IL13	T73	NoWash_KO_IL13_T73_1	6	NoWash_KO_IL13
0.1223	NoWash	KO	IL13	T73	NoWash_KO_IL13_T73_2	1	NoWash_KO_IL13
0.0907	NoWash	KO	IL13	T73	NoWash_KO_IL13_T73_2	2	NoWash_KO_IL13
0.1135	NoWash	KO	IL13	T73	NoWash_KO_IL13_T73_2	3	NoWash_KO_IL13
0.2337	NoWash	KO	IL13	T73	NoWash_KO_IL13_T73_2	4	NoWash_KO_IL13
0.252	NoWash	KO	IL13	T73	NoWash_KO_IL13_T73_2	5	NoWash_KO_IL13
0.2316	NoWash	KO	IL13	T73	NoWash_KO_IL13_T73_2	6	NoWash_KO_IL13
0.0413	NoWash	KO	IL13	T73	NoWash_KO_IL13_T73_3	1	NoWash_KO_IL13
0.064	NoWash	KO	IL13	T73	NoWash_KO_IL13_T73_3	2	NoWash_KO_IL13
0.092	NoWash	KO	IL13	T73	NoWash_KO_IL13_T73_3	3	NoWash_KO_IL13
0.0503	NoWash	KO	IL13	T73	NoWash_KO_IL13_T73_3	4	NoWash_KO_IL13
0.0797	NoWash	KO	IL13	T73	NoWash_KO_IL13_T73_3	5	NoWash_KO_IL13
0.0772	NoWash	KO	IL13	T73	NoWash_KO_IL13_T73_3	6	NoWash_KO_IL13
0.0808	PBS	KO	IL13	T73	PBS_KO_IL13_T73_1	1	PBS_KO_IL13
0.1017	PBS	KO	IL13	T73	PBS_KO_IL13_T73_1	2	PBS_KO_IL13
0.1126	PBS	KO	IL13	T73	PBS_KO_IL13_T73_1	3	PBS_KO_IL13
0.1372	PBS	KO	IL13	T73	PBS_KO_IL13_T73_1	4	PBS_KO_IL13
0.1383	PBS	KO	IL13	T73	PBS_KO_IL13_T73_1	5	PBS_KO_IL13
0.12	PBS	KO	IL13	T73	PBS_KO_IL13_T73_1	6	PBS_KO_IL13
0.1727	PBS	KO	IL13	T73	PBS_KO_IL13_T73_1	7	PBS_KO_IL13
0.1691	PBS	KO	IL13	T73	PBS_KO_IL13_T73_1	8	PBS_KO_IL13
0.2569	PBS	KO	IL13	T73	PBS_KO_IL13_T73_2	1	PBS_KO_IL13
0.1687	PBS	KO	IL13	T73	PBS_KO_IL13_T73_2	2	PBS_KO_IL13
0.2453	PBS	KO	IL13	T73	PBS_KO_IL13_T73_2	3	PBS_KO_IL13
0.2483	PBS	KO	IL13	T73	PBS_KO_IL13_T73_2	4	PBS_KO_IL13
0.2288	PBS	KO	IL13	T73	PBS_KO_IL13_T73_2	5	PBS_KO_IL13
0.2927	PBS	KO	IL13	T73	PBS_KO_IL13_T73_2	6	PBS_KO_IL13
0.1489	PBS	KO	IL13	T73	PBS_KO_IL13_T73_3	1	PBS_KO_IL13
0.1545	PBS	KO	IL13	T73	PBS_KO_IL13_T73_3	2	PBS_KO_IL13
0.0994	PBS	KO	IL13	T73	PBS_KO_IL13_T73_3	3	PBS_KO_IL13
0.0948	PBS	KO	IL13	T73	PBS_KO_IL13_T73_3	4	PBS_KO_IL13
0.1573	PBS	KO	IL13	T73	PBS_KO_IL13_T73_3	5	PBS_KO_IL13
0.1429	PBS	KO	IL13	T73	PBS_KO_IL13_T73_3	6	PBS_KO_IL13
0.3958	ATP-DTT	scrb	BSA	T73	ATP-DTT_scrb_BSA_T73_1	1	ATP-DTT_scrb_BSA
0.4016	ATP-DTT	scrb	BSA	T73	ATP-DTT_scrb_BSA_T73_1	2	ATP-DTT_scrb_BSA
0.5454	ATP-DTT	scrb	BSA	T73	ATP-DTT_scrb_BSA_T73_1	3	ATP-DTT_scrb_BSA
0.5505	ATP-DTT	scrb	BSA	T73	ATP-DTT_scrb_BSA_T73_1	4	ATP-DTT_scrb_BSA
0.5965	ATP-DTT	scrb	BSA	T73	ATP-DTT_scrb_BSA_T73_1	5	ATP-DTT_scrb_BSA
0.5501	ATP-DTT	scrb	BSA	T73	ATP-DTT_scrb_BSA_T73_1	6	ATP-DTT_scrb_BSA
0.3592	ATP-DTT	scrb	BSA	T73	ATP-DTT_scrb_BSA_T73_2	1	ATP-DTT_scrb_BSA
0.307	ATP-DTT	scrb	BSA	T73	ATP-DTT_scrb_BSA_T73_2	2	ATP-DTT_scrb_BSA
0.3961	ATP-DTT	scrb	BSA	T73	ATP-DTT_scrb_BSA_T73_2	3	ATP-DTT_scrb_BSA
0.3487	ATP-DTT	scrb	BSA	T73	ATP-DTT_scrb_BSA_T73_2	4	ATP-DTT_scrb_BSA
0.463	ATP-DTT	scrb	BSA	T73	ATP-DTT_scrb_BSA_T73_2	5	ATP-DTT_scrb_BSA
0.6	ATP-DTT	scrb	BSA	T73	ATP-DTT_scrb_BSA_T73_2	6	ATP-DTT_scrb_BSA
0.3351	ATP-DTT	scrb	BSA	T73	ATP-DTT_scrb_BSA_T73_3	1	ATP-DTT_scrb_BSA
0.3424	ATP-DTT	scrb	BSA	T73	ATP-DTT_scrb_BSA_T73_3	2	ATP-DTT_scrb_BSA
0.41	ATP-DTT	scrb	BSA	T73	ATP-DTT_scrb_BSA_T73_3	3	ATP-DTT_scrb_BSA
0.4735	ATP-DTT	scrb	BSA	T73	ATP-DTT_scrb_BSA_T73_3	4	ATP-DTT_scrb_BSA
0.4301	ATP-DTT	scrb	BSA	T73	ATP-DTT_scrb_BSA_T73_3	5	ATP-DTT_scrb_BSA
0.4275	ATP-DTT	scrb	BSA	T73	ATP-DTT_scrb_BSA_T73_3	6	ATP-DTT_scrb_BSA
0.384	DTT	scrb	BSA	T73	DTT_scrb_BSA_T73_1	1	DTT_scrb_BSA
0.5082	DTT	scrb	BSA	T73	DTT_scrb_BSA_T73_1	2	DTT_scrb_BSA
0.6293	DTT	scrb	BSA	T73	DTT_scrb_BSA_T73_1	3	DTT_scrb_BSA
0.6346	DTT	scrb	BSA	T73	DTT_scrb_BSA_T73_1	4	DTT_scrb_BSA
0.5828	DTT	scrb	BSA	T73	DTT_scrb_BSA_T73_1	5	DTT_scrb_BSA
0.538	DTT	scrb	BSA	T73	DTT_scrb_BSA_T73_1	6	DTT_scrb_BSA
0.5514	DTT	scrb	BSA	T73	DTT_scrb_BSA_T73_2	1	DTT_scrb_BSA
0.3738	DTT	scrb	BSA	T73	DTT_scrb_BSA_T73_2	2	DTT_scrb_BSA
0.5832	DTT	scrb	BSA	T73	DTT_scrb_BSA_T73_2	3	DTT_scrb_BSA
0.407	DTT	scrb	BSA	T73	DTT_scrb_BSA_T73_2	4	DTT_scrb_BSA
0.464	DTT	scrb	BSA	T73	DTT_scrb_BSA_T73_2	5	DTT_scrb_BSA
0.5028	DTT	scrb	BSA	T73	DTT_scrb_BSA_T73_2	6	DTT_scrb_BSA
0.3419	DTT	scrb	BSA	T73	DTT_scrb_BSA_T73_3	1	DTT_scrb_BSA
0.3928	DTT	scrb	BSA	T73	DTT_scrb_BSA_T73_3	2	DTT_scrb_BSA
0.4954	DTT	scrb	BSA	T73	DTT_scrb_BSA_T73_3	3	DTT_scrb_BSA
0.4657	DTT	scrb	BSA	T73	DTT_scrb_BSA_T73_3	4	DTT_scrb_BSA
0.3362	DTT	scrb	BSA	T73	DTT_scrb_BSA_T73_3	5	DTT_scrb_BSA
0.5083	DTT	scrb	BSA	T73	DTT_scrb_BSA_T73_3	6	DTT_scrb_BSA
0.3081	NoWash	scrb	BSA	T73	NoWash_scrb_BSA_T73_1	1	NoWash_scrb_BSA
0.1972	NoWash	scrb	BSA	T73	NoWash_scrb_BSA_T73_1	2	NoWash_scrb_BSA
0.1852	NoWash	scrb	BSA	T73	NoWash_scrb_BSA_T73_1	3	NoWash_scrb_BSA
0.2794	NoWash	scrb	BSA	T73	NoWash_scrb_BSA_T73_1	4	NoWash_scrb_BSA
0.2782	NoWash	scrb	BSA	T73	NoWash_scrb_BSA_T73_1	5	NoWash_scrb_BSA
0.2679	NoWash	scrb	BSA	T73	NoWash_scrb_BSA_T73_1	6	NoWash_scrb_BSA
0.2092	NoWash	scrb	BSA	T73	NoWash_scrb_BSA_T73_2	1	NoWash_scrb_BSA
0.218	NoWash	scrb	BSA	T73	NoWash_scrb_BSA_T73_2	2	NoWash_scrb_BSA
0.1968	NoWash	scrb	BSA	T73	NoWash_scrb_BSA_T73_2	3	NoWash_scrb_BSA
0.307	NoWash	scrb	BSA	T73	NoWash_scrb_BSA_T73_2	4	NoWash_scrb_BSA
0.4335	NoWash	scrb	BSA	T73	NoWash_scrb_BSA_T73_2	5	NoWash_scrb_BSA
0.3053	NoWash	scrb	BSA	T73	NoWash_scrb_BSA_T73_2	6	NoWash_scrb_BSA
0.2496	NoWash	scrb	BSA	T73	NoWash_scrb_BSA_T73_3	1	NoWash_scrb_BSA
0.2215	NoWash	scrb	BSA	T73	NoWash_scrb_BSA_T73_3	2	NoWash_scrb_BSA
0.2047	NoWash	scrb	BSA	T73	NoWash_scrb_BSA_T73_3	3	NoWash_scrb_BSA
0.1998	NoWash	scrb	BSA	T73	NoWash_scrb_BSA_T73_3	4	NoWash_scrb_BSA
0.1959	NoWash	scrb	BSA	T73	NoWash_scrb_BSA_T73_3	5	NoWash_scrb_BSA
0.2804	NoWash	scrb	BSA	T73	NoWash_scrb_BSA_T73_3	6	NoWash_scrb_BSA
0.4378	PBS	scrb	BSA	T73	PBS_scrb_BSA_T73_1	1	PBS_scrb_BSA
0.4028	PBS	scrb	BSA	T73	PBS_scrb_BSA_T73_1	2	PBS_scrb_BSA
0.4053	PBS	scrb	BSA	T73	PBS_scrb_BSA_T73_1	3	PBS_scrb_BSA
0.3942	PBS	scrb	BSA	T73	PBS_scrb_BSA_T73_1	4	PBS_scrb_BSA
0.3534	PBS	scrb	BSA	T73	PBS_scrb_BSA_T73_1	5	PBS_scrb_BSA
0.4981	PBS	scrb	BSA	T73	PBS_scrb_BSA_T73_1	6	PBS_scrb_BSA
0.5269	PBS	scrb	BSA	T73	PBS_scrb_BSA_T73_2	1	PBS_scrb_BSA
0.3519	PBS	scrb	BSA	T73	PBS_scrb_BSA_T73_2	2	PBS_scrb_BSA
0.3162	PBS	scrb	BSA	T73	PBS_scrb_BSA_T73_2	3	PBS_scrb_BSA
0.3998	PBS	scrb	BSA	T73	PBS_scrb_BSA_T73_2	4	PBS_scrb_BSA
0.4408	PBS	scrb	BSA	T73	PBS_scrb_BSA_T73_2	5	PBS_scrb_BSA
0.5244	PBS	scrb	BSA	T73	PBS_scrb_BSA_T73_2	6	PBS_scrb_BSA
0.3731	PBS	scrb	BSA	T73	PBS_scrb_BSA_T73_3	1	PBS_scrb_BSA
0.4479	PBS	scrb	BSA	T73	PBS_scrb_BSA_T73_3	2	PBS_scrb_BSA
0.4355	PBS	scrb	BSA	T73	PBS_scrb_BSA_T73_3	3	PBS_scrb_BSA
0.3801	PBS	scrb	BSA	T73	PBS_scrb_BSA_T73_3	4	PBS_scrb_BSA
0.3548	PBS	scrb	BSA	T73	PBS_scrb_BSA_T73_3	5	PBS_scrb_BSA
0.3967	PBS	scrb	BSA	T73	PBS_scrb_BSA_T73_3	6	PBS_scrb_BSA
0.1646	ATP-DTT	scrb	IL13	T73	ATP-DTT_scrb_IL13_T73_1	1	ATP-DTT_scrb_IL13
0.1826	ATP-DTT	scrb	IL13	T73	ATP-DTT_scrb_IL13_T73_1	2	ATP-DTT_scrb_IL13
0.1508	ATP-DTT	scrb	IL13	T73	ATP-DTT_scrb_IL13_T73_1	3	ATP-DTT_scrb_IL13
0.2242	ATP-DTT	scrb	IL13	T73	ATP-DTT_scrb_IL13_T73_1	4	ATP-DTT_scrb_IL13
0.1447	ATP-DTT	scrb	IL13	T73	ATP-DTT_scrb_IL13_T73_1	5	ATP-DTT_scrb_IL13
0.1489	ATP-DTT	scrb	IL13	T73	ATP-DTT_scrb_IL13_T73_1	6	ATP-DTT_scrb_IL13
0.1752	ATP-DTT	scrb	IL13	T73	ATP-DTT_scrb_IL13_T73_2	1	ATP-DTT_scrb_IL13
0.1724	ATP-DTT	scrb	IL13	T73	ATP-DTT_scrb_IL13_T73_2	2	ATP-DTT_scrb_IL13
0.1622	ATP-DTT	scrb	IL13	T73	ATP-DTT_scrb_IL13_T73_2	3	ATP-DTT_scrb_IL13
0.2482	ATP-DTT	scrb	IL13	T73	ATP-DTT_scrb_IL13_T73_2	4	ATP-DTT_scrb_IL13
0.1915	ATP-DTT	scrb	IL13	T73	ATP-DTT_scrb_IL13_T73_2	5	ATP-DTT_scrb_IL13
0.1591	ATP-DTT	scrb	IL13	T73	ATP-DTT_scrb_IL13_T73_2	6	ATP-DTT_scrb_IL13
0.1867	ATP-DTT	scrb	IL13	T73	ATP-DTT_scrb_IL13_T73_3	1	ATP-DTT_scrb_IL13
0.1652	ATP-DTT	scrb	IL13	T73	ATP-DTT_scrb_IL13_T73_3	2	ATP-DTT_scrb_IL13
0.2005	ATP-DTT	scrb	IL13	T73	ATP-DTT_scrb_IL13_T73_3	4	ATP-DTT_scrb_IL13
0.1805	ATP-DTT	scrb	IL13	T73	ATP-DTT_scrb_IL13_T73_3	5	ATP-DTT_scrb_IL13
0.1768	ATP-DTT	scrb	IL13	T73	ATP-DTT_scrb_IL13_T73_3	6	ATP-DTT_scrb_IL13
0.1742	ATP-DTT	scrb	IL13	T73	ATP-DTT_scrb_IL13_T73_3	7	ATP-DTT_scrb_IL13
0.0949	DTT	scrb	IL13	T73	DTT_scrb_IL13_T73_1	1	DTT_scrb_IL13
0.1188	DTT	scrb	IL13	T73	DTT_scrb_IL13_T73_1	2	DTT_scrb_IL13
0.2217	DTT	scrb	IL13	T73	DTT_scrb_IL13_T73_1	3	DTT_scrb_IL13
0.179	DTT	scrb	IL13	T73	DTT_scrb_IL13_T73_1	4	DTT_scrb_IL13
0.134	DTT	scrb	IL13	T73	DTT_scrb_IL13_T73_1	5	DTT_scrb_IL13
0.1692	DTT	scrb	IL13	T73	DTT_scrb_IL13_T73_1	6	DTT_scrb_IL13
0.2051	DTT	scrb	IL13	T73	DTT_scrb_IL13_T73_1	7	DTT_scrb_IL13
0.1869	DTT	scrb	IL13	T73	DTT_scrb_IL13_T73_2	1	DTT_scrb_IL13
0.206	DTT	scrb	IL13	T73	DTT_scrb_IL13_T73_2	2	DTT_scrb_IL13
0.2132	DTT	scrb	IL13	T73	DTT_scrb_IL13_T73_2	3	DTT_scrb_IL13
0.1828	DTT	scrb	IL13	T73	DTT_scrb_IL13_T73_2	4	DTT_scrb_IL13
0.1656	DTT	scrb	IL13	T73	DTT_scrb_IL13_T73_2	5	DTT_scrb_IL13
0.178	DTT	scrb	IL13	T73	DTT_scrb_IL13_T73_2	6	DTT_scrb_IL13
0.1884	DTT	scrb	IL13	T73	DTT_scrb_IL13_T73_3	1	DTT_scrb_IL13
0.2147	DTT	scrb	IL13	T73	DTT_scrb_IL13_T73_3	2	DTT_scrb_IL13
0.1808	DTT	scrb	IL13	T73	DTT_scrb_IL13_T73_3	3	DTT_scrb_IL13
0.3336	DTT	scrb	IL13	T73	DTT_scrb_IL13_T73_3	4	DTT_scrb_IL13
0.342	DTT	scrb	IL13	T73	DTT_scrb_IL13_T73_3	5	DTT_scrb_IL13
0.1687	DTT	scrb	IL13	T73	DTT_scrb_IL13_T73_3	6	DTT_scrb_IL13
0.0662	NoWash	scrb	IL13	T73	NoWash_scrb_IL13_T73_1	1	NoWash_scrb_IL13
0.1176	NoWash	scrb	IL13	T73	NoWash_scrb_IL13_T73_1	2	NoWash_scrb_IL13
0.102	NoWash	scrb	IL13	T73	NoWash_scrb_IL13_T73_1	3	NoWash_scrb_IL13
0.0339	NoWash	scrb	IL13	T73	NoWash_scrb_IL13_T73_1	4	NoWash_scrb_IL13
0.0314	NoWash	scrb	IL13	T73	NoWash_scrb_IL13_T73_1	5	NoWash_scrb_IL13
0.0077	NoWash	scrb	IL13	T73	NoWash_scrb_IL13_T73_1	6	NoWash_scrb_IL13
0.1278	NoWash	scrb	IL13	T73	NoWash_scrb_IL13_T73_2	1	NoWash_scrb_IL13
0.1769	NoWash	scrb	IL13	T73	NoWash_scrb_IL13_T73_2	3	NoWash_scrb_IL13
0.1277	NoWash	scrb	IL13	T73	NoWash_scrb_IL13_T73_2	4	NoWash_scrb_IL13
0.1158	NoWash	scrb	IL13	T73	NoWash_scrb_IL13_T73_2	5	NoWash_scrb_IL13
0.1546	NoWash	scrb	IL13	T73	NoWash_scrb_IL13_T73_2	6	NoWash_scrb_IL13
0.2272	NoWash	scrb	IL13	T73	NoWash_scrb_IL13_T73_2	7	NoWash_scrb_IL13
0.0855	NoWash	scrb	IL13	T73	NoWash_scrb_IL13_T73_3	1	NoWash_scrb_IL13
0.134	NoWash	scrb	IL13	T73	NoWash_scrb_IL13_T73_3	2	NoWash_scrb_IL13
0.1649	NoWash	scrb	IL13	T73	NoWash_scrb_IL13_T73_3	3	NoWash_scrb_IL13
0.1691	NoWash	scrb	IL13	T73	NoWash_scrb_IL13_T73_3	4	NoWash_scrb_IL13
0.1359	NoWash	scrb	IL13	T73	NoWash_scrb_IL13_T73_3	5	NoWash_scrb_IL13
0.1234	NoWash	scrb	IL13	T73	NoWash_scrb_IL13_T73_3	6	NoWash_scrb_IL13
0.1157	NoWash	scrb	IL13	T73	NoWash_scrb_IL13_T73_3	7	NoWash_scrb_IL13
0.0968	PBS	scrb	IL13	T73	PBS_scrb_IL13_T73_1	1	PBS_scrb_IL13
0.1621	PBS	scrb	IL13	T73	PBS_scrb_IL13_T73_1	2	PBS_scrb_IL13
0.0365	PBS	scrb	IL13	T73	PBS_scrb_IL13_T73_1	3	PBS_scrb_IL13
0.0868	PBS	scrb	IL13	T73	PBS_scrb_IL13_T73_1	4	PBS_scrb_IL13
0.1187	PBS	scrb	IL13	T73	PBS_scrb_IL13_T73_1	5	PBS_scrb_IL13
0.1209	PBS	scrb	IL13	T73	PBS_scrb_IL13_T73_1	6	PBS_scrb_IL13
0.1417	PBS	scrb	IL13	T73	PBS_scrb_IL13_T73_1	7	PBS_scrb_IL13
0.103	PBS	scrb	IL13	T73	PBS_scrb_IL13_T73_2	1	PBS_scrb_IL13
0.1415	PBS	scrb	IL13	T73	PBS_scrb_IL13_T73_2	2	PBS_scrb_IL13
0.1447	PBS	scrb	IL13	T73	PBS_scrb_IL13_T73_2	3	PBS_scrb_IL13
0.1437	PBS	scrb	IL13	T73	PBS_scrb_IL13_T73_2	4	PBS_scrb_IL13
0.1074	PBS	scrb	IL13	T73	PBS_scrb_IL13_T73_2	5	PBS_scrb_IL13
0.222	PBS	scrb	IL13	T73	PBS_scrb_IL13_T73_2	6	PBS_scrb_IL13
0.1185	PBS	scrb	IL13	T73	PBS_scrb_IL13_T73_3	1	PBS_scrb_IL13
0.167	PBS	scrb	IL13	T73	PBS_scrb_IL13_T73_3	2	PBS_scrb_IL13
0.1473	PBS	scrb	IL13	T73	PBS_scrb_IL13_T73_3	3	PBS_scrb_IL13
0.1764	PBS	scrb	IL13	T73	PBS_scrb_IL13_T73_3	4	PBS_scrb_IL13
0.2003	PBS	scrb	IL13	T73	PBS_scrb_IL13_T73_3	5	PBS_scrb_IL13
0.1757	PBS	scrb	IL13	T73	PBS_scrb_IL13_T73_3	6	PBS_scrb_IL13
0.5594	ATP-DTT	KO	BSA	T74	ATP-DTT_KO_BSA_T74_1	1	ATP-DTT_KO_BSA
0.5863	ATP-DTT	KO	BSA	T74	ATP-DTT_KO_BSA_T74_1	2	ATP-DTT_KO_BSA
0.7241	ATP-DTT	KO	BSA	T74	ATP-DTT_KO_BSA_T74_1	3	ATP-DTT_KO_BSA
0.5335	ATP-DTT	KO	BSA	T74	ATP-DTT_KO_BSA_T74_1	4	ATP-DTT_KO_BSA
0.6127	ATP-DTT	KO	BSA	T74	ATP-DTT_KO_BSA_T74_1	5	ATP-DTT_KO_BSA
0.461	ATP-DTT	KO	BSA	T74	ATP-DTT_KO_BSA_T74_1	6	ATP-DTT_KO_BSA
0.3869	ATP-DTT	KO	BSA	T74	ATP-DTT_KO_BSA_T74_2	1	ATP-DTT_KO_BSA
0.4724	ATP-DTT	KO	BSA	T74	ATP-DTT_KO_BSA_T74_2	2	ATP-DTT_KO_BSA
0.5038	ATP-DTT	KO	BSA	T74	ATP-DTT_KO_BSA_T74_2	3	ATP-DTT_KO_BSA
0.4148	ATP-DTT	KO	BSA	T74	ATP-DTT_KO_BSA_T74_2	4	ATP-DTT_KO_BSA
0.551	ATP-DTT	KO	BSA	T74	ATP-DTT_KO_BSA_T74_2	5	ATP-DTT_KO_BSA
0.4415	ATP-DTT	KO	BSA	T74	ATP-DTT_KO_BSA_T74_2	6	ATP-DTT_KO_BSA
0.4518	ATP-DTT	KO	BSA	T74	ATP-DTT_KO_BSA_T74_3	1	ATP-DTT_KO_BSA
0.4433	ATP-DTT	KO	BSA	T74	ATP-DTT_KO_BSA_T74_3	2	ATP-DTT_KO_BSA
0.411	ATP-DTT	KO	BSA	T74	ATP-DTT_KO_BSA_T74_3	3	ATP-DTT_KO_BSA
0.523	ATP-DTT	KO	BSA	T74	ATP-DTT_KO_BSA_T74_3	4	ATP-DTT_KO_BSA
0.4131	ATP-DTT	KO	BSA	T74	ATP-DTT_KO_BSA_T74_3	5	ATP-DTT_KO_BSA
0.5126	ATP-DTT	KO	BSA	T74	ATP-DTT_KO_BSA_T74_3	6	ATP-DTT_KO_BSA
0.5318	ATP-DTT	KO	BSA	T74	ATP-DTT_KO_BSA_T74_3	7	ATP-DTT_KO_BSA
0.4908	DTT	KO	BSA	T74	DTT_KO_BSA_T74_1	1	DTT_KO_BSA
0.3947	DTT	KO	BSA	T74	DTT_KO_BSA_T74_1	2	DTT_KO_BSA
0.4769	DTT	KO	BSA	T74	DTT_KO_BSA_T74_1	3	DTT_KO_BSA
0.5309	DTT	KO	BSA	T74	DTT_KO_BSA_T74_1	4	DTT_KO_BSA
0.652	DTT	KO	BSA	T74	DTT_KO_BSA_T74_1	5	DTT_KO_BSA
0.7171	DTT	KO	BSA	T74	DTT_KO_BSA_T74_1	6	DTT_KO_BSA
0.4727	DTT	KO	BSA	T74	DTT_KO_BSA_T74_2	1	DTT_KO_BSA
0.5284	DTT	KO	BSA	T74	DTT_KO_BSA_T74_2	2	DTT_KO_BSA
0.6595	DTT	KO	BSA	T74	DTT_KO_BSA_T74_2	3	DTT_KO_BSA
0.4838	DTT	KO	BSA	T74	DTT_KO_BSA_T74_2	4	DTT_KO_BSA
0.4259	DTT	KO	BSA	T74	DTT_KO_BSA_T74_2	5	DTT_KO_BSA
0.5467	DTT	KO	BSA	T74	DTT_KO_BSA_T74_2	6	DTT_KO_BSA
0.5134	DTT	KO	BSA	T74	DTT_KO_BSA_T74_3	1	DTT_KO_BSA
0.41	DTT	KO	BSA	T74	DTT_KO_BSA_T74_3	2	DTT_KO_BSA
0.3764	DTT	KO	BSA	T74	DTT_KO_BSA_T74_3	3	DTT_KO_BSA
0.5248	DTT	KO	BSA	T74	DTT_KO_BSA_T74_3	4	DTT_KO_BSA
0.5894	DTT	KO	BSA	T74	DTT_KO_BSA_T74_3	5	DTT_KO_BSA
0.5078	DTT	KO	BSA	T74	DTT_KO_BSA_T74_3	6	DTT_KO_BSA
0.2059	NoWash	KO	BSA	T74	NoWash_KO_BSA_T74_1	1	NoWash_KO_BSA
0.2371	NoWash	KO	BSA	T74	NoWash_KO_BSA_T74_1	2	NoWash_KO_BSA
0.1933	NoWash	KO	BSA	T74	NoWash_KO_BSA_T74_1	3	NoWash_KO_BSA
0.24	NoWash	KO	BSA	T74	NoWash_KO_BSA_T74_1	4	NoWash_KO_BSA
0.195	NoWash	KO	BSA	T74	NoWash_KO_BSA_T74_1	5	NoWash_KO_BSA
0.2159	NoWash	KO	BSA	T74	NoWash_KO_BSA_T74_1	6	NoWash_KO_BSA
0.2286	NoWash	KO	BSA	T74	NoWash_KO_BSA_T74_2	1	NoWash_KO_BSA
0.248	NoWash	KO	BSA	T74	NoWash_KO_BSA_T74_2	2	NoWash_KO_BSA
0.227	NoWash	KO	BSA	T74	NoWash_KO_BSA_T74_2	3	NoWash_KO_BSA
0.1639	NoWash	KO	BSA	T74	NoWash_KO_BSA_T74_2	4	NoWash_KO_BSA
0.2688	NoWash	KO	BSA	T74	NoWash_KO_BSA_T74_2	5	NoWash_KO_BSA
0.3216	NoWash	KO	BSA	T74	NoWash_KO_BSA_T74_2	6	NoWash_KO_BSA
0.2965	NoWash	KO	BSA	T74	NoWash_KO_BSA_T74_3	1	NoWash_KO_BSA
0.4032	NoWash	KO	BSA	T74	NoWash_KO_BSA_T74_3	2	NoWash_KO_BSA
0.3486	NoWash	KO	BSA	T74	NoWash_KO_BSA_T74_3	3	NoWash_KO_BSA
0.3348	NoWash	KO	BSA	T74	NoWash_KO_BSA_T74_3	4	NoWash_KO_BSA
0.2703	NoWash	KO	BSA	T74	NoWash_KO_BSA_T74_3	5	NoWash_KO_BSA
0.3143	NoWash	KO	BSA	T74	NoWash_KO_BSA_T74_3	6	NoWash_KO_BSA
0.4264	PBS	KO	BSA	T74	PBS_KO_BSA_T74_1	1	PBS_KO_BSA
0.3195	PBS	KO	BSA	T74	PBS_KO_BSA_T74_1	2	PBS_KO_BSA
0.3781	PBS	KO	BSA	T74	PBS_KO_BSA_T74_1	3	PBS_KO_BSA
0.4859	PBS	KO	BSA	T74	PBS_KO_BSA_T74_1	4	PBS_KO_BSA
0.4245	PBS	KO	BSA	T74	PBS_KO_BSA_T74_1	5	PBS_KO_BSA
0.358	PBS	KO	BSA	T74	PBS_KO_BSA_T74_1	6	PBS_KO_BSA
0.3511	PBS	KO	BSA	T74	PBS_KO_BSA_T74_1	7	PBS_KO_BSA
0.4398	PBS	KO	BSA	T74	PBS_KO_BSA_T74_2	1	PBS_KO_BSA
0.5421	PBS	KO	BSA	T74	PBS_KO_BSA_T74_2	2	PBS_KO_BSA
0.3226	PBS	KO	BSA	T74	PBS_KO_BSA_T74_2	3	PBS_KO_BSA
0.3267	PBS	KO	BSA	T74	PBS_KO_BSA_T74_2	4	PBS_KO_BSA
0.4972	PBS	KO	BSA	T74	PBS_KO_BSA_T74_2	5	PBS_KO_BSA
0.5706	PBS	KO	BSA	T74	PBS_KO_BSA_T74_2	6	PBS_KO_BSA
0.5388	PBS	KO	BSA	T74	PBS_KO_BSA_T74_2	7	PBS_KO_BSA
0.375	PBS	KO	BSA	T74	PBS_KO_BSA_T74_3	1	PBS_KO_BSA
0.4527	PBS	KO	BSA	T74	PBS_KO_BSA_T74_3	2	PBS_KO_BSA
0.6584	PBS	KO	BSA	T74	PBS_KO_BSA_T74_3	3	PBS_KO_BSA
0.7393	PBS	KO	BSA	T74	PBS_KO_BSA_T74_3	4	PBS_KO_BSA
0.5339	PBS	KO	BSA	T74	PBS_KO_BSA_T74_3	5	PBS_KO_BSA
0.3611	PBS	KO	BSA	T74	PBS_KO_BSA_T74_3	6	PBS_KO_BSA
0.0912	ATP-DTT	KO	IL13	T74	ATP-DTT_KO_IL13_T74_1	1	ATP-DTT_KO_IL13
0.0507	ATP-DTT	KO	IL13	T74	ATP-DTT_KO_IL13_T74_1	2	ATP-DTT_KO_IL13
0.0612	ATP-DTT	KO	IL13	T74	ATP-DTT_KO_IL13_T74_1	3	ATP-DTT_KO_IL13
0.1111	ATP-DTT	KO	IL13	T74	ATP-DTT_KO_IL13_T74_1	4	ATP-DTT_KO_IL13
0.0791	ATP-DTT	KO	IL13	T74	ATP-DTT_KO_IL13_T74_1	5	ATP-DTT_KO_IL13
0.09	ATP-DTT	KO	IL13	T74	ATP-DTT_KO_IL13_T74_1	6	ATP-DTT_KO_IL13
0.1237	ATP-DTT	KO	IL13	T74	ATP-DTT_KO_IL13_T74_1	7	ATP-DTT_KO_IL13
0.1005	ATP-DTT	KO	IL13	T74	ATP-DTT_KO_IL13_T74_2	1	ATP-DTT_KO_IL13
0.1508	ATP-DTT	KO	IL13	T74	ATP-DTT_KO_IL13_T74_2	2	ATP-DTT_KO_IL13
0.0832	ATP-DTT	KO	IL13	T74	ATP-DTT_KO_IL13_T74_2	3	ATP-DTT_KO_IL13
0.1127	ATP-DTT	KO	IL13	T74	ATP-DTT_KO_IL13_T74_2	4	ATP-DTT_KO_IL13
0.1395	ATP-DTT	KO	IL13	T74	ATP-DTT_KO_IL13_T74_2	5	ATP-DTT_KO_IL13
0.1654	ATP-DTT	KO	IL13	T74	ATP-DTT_KO_IL13_T74_2	6	ATP-DTT_KO_IL13
0.1179	ATP-DTT	KO	IL13	T74	ATP-DTT_KO_IL13_T74_3	1	ATP-DTT_KO_IL13
0.1223	ATP-DTT	KO	IL13	T74	ATP-DTT_KO_IL13_T74_3	2	ATP-DTT_KO_IL13
0.0479	ATP-DTT	KO	IL13	T74	ATP-DTT_KO_IL13_T74_3	3	ATP-DTT_KO_IL13
0.0915	ATP-DTT	KO	IL13	T74	ATP-DTT_KO_IL13_T74_3	4	ATP-DTT_KO_IL13
0.0959	ATP-DTT	KO	IL13	T74	ATP-DTT_KO_IL13_T74_3	5	ATP-DTT_KO_IL13
0.1439	ATP-DTT	KO	IL13	T74	ATP-DTT_KO_IL13_T74_3	6	ATP-DTT_KO_IL13
0.1507	ATP-DTT	KO	IL13	T74	ATP-DTT_KO_IL13_T74_3	7	ATP-DTT_KO_IL13
0.0647	DTT	KO	IL13	T74	DTT_KO_IL13_T74_1	1	DTT_KO_IL13
0.0659	DTT	KO	IL13	T74	DTT_KO_IL13_T74_1	2	DTT_KO_IL13
0.0812	DTT	KO	IL13	T74	DTT_KO_IL13_T74_1	3	DTT_KO_IL13
0.1288	DTT	KO	IL13	T74	DTT_KO_IL13_T74_1	4	DTT_KO_IL13
0.0816	DTT	KO	IL13	T74	DTT_KO_IL13_T74_1	5	DTT_KO_IL13
0.0717	DTT	KO	IL13	T74	DTT_KO_IL13_T74_1	6	DTT_KO_IL13
0.0656	DTT	KO	IL13	T74	DTT_KO_IL13_T74_2	1	DTT_KO_IL13
0.0742	DTT	KO	IL13	T74	DTT_KO_IL13_T74_2	2	DTT_KO_IL13
0.0876	DTT	KO	IL13	T74	DTT_KO_IL13_T74_2	3	DTT_KO_IL13
0.1456	DTT	KO	IL13	T74	DTT_KO_IL13_T74_2	4	DTT_KO_IL13
0.1163	DTT	KO	IL13	T74	DTT_KO_IL13_T74_2	5	DTT_KO_IL13
0.1315	DTT	KO	IL13	T74	DTT_KO_IL13_T74_2	6	DTT_KO_IL13
0.1114	DTT	KO	IL13	T74	DTT_KO_IL13_T74_3	1	DTT_KO_IL13
0.0903	DTT	KO	IL13	T74	DTT_KO_IL13_T74_3	2	DTT_KO_IL13
0.0693	DTT	KO	IL13	T74	DTT_KO_IL13_T74_3	3	DTT_KO_IL13
0.0664	DTT	KO	IL13	T74	DTT_KO_IL13_T74_3	4	DTT_KO_IL13
0.1216	DTT	KO	IL13	T74	DTT_KO_IL13_T74_3	5	DTT_KO_IL13
0.107	DTT	KO	IL13	T74	DTT_KO_IL13_T74_3	6	DTT_KO_IL13
0.0456	NoWash	KO	IL13	T74	NoWash_KO_IL13_T74_1	1	NoWash_KO_IL13
0.023	NoWash	KO	IL13	T74	NoWash_KO_IL13_T74_1	2	NoWash_KO_IL13
0.0445	NoWash	KO	IL13	T74	NoWash_KO_IL13_T74_1	3	NoWash_KO_IL13
0.0522	NoWash	KO	IL13	T74	NoWash_KO_IL13_T74_1	4	NoWash_KO_IL13
0.0821	NoWash	KO	IL13	T74	NoWash_KO_IL13_T74_1	5	NoWash_KO_IL13
0.0664	NoWash	KO	IL13	T74	NoWash_KO_IL13_T74_1	6	NoWash_KO_IL13
0.1095	NoWash	KO	IL13	T74	NoWash_KO_IL13_T74_1	7	NoWash_KO_IL13
0.0488	NoWash	KO	IL13	T74	NoWash_KO_IL13_T74_2	1	NoWash_KO_IL13
0.0699	NoWash	KO	IL13	T74	NoWash_KO_IL13_T74_2	2	NoWash_KO_IL13
0.0273	NoWash	KO	IL13	T74	NoWash_KO_IL13_T74_2	3	NoWash_KO_IL13
0.0911	NoWash	KO	IL13	T74	NoWash_KO_IL13_T74_2	4	NoWash_KO_IL13
0.0981	NoWash	KO	IL13	T74	NoWash_KO_IL13_T74_2	5	NoWash_KO_IL13
0.2054	NoWash	KO	IL13	T74	NoWash_KO_IL13_T74_2	6	NoWash_KO_IL13
0.0096	NoWash	KO	IL13	T74	NoWash_KO_IL13_T74_3	1	NoWash_KO_IL13
0.0406	NoWash	KO	IL13	T74	NoWash_KO_IL13_T74_3	2	NoWash_KO_IL13
0.0213	NoWash	KO	IL13	T74	NoWash_KO_IL13_T74_3	3	NoWash_KO_IL13
0.0951	NoWash	KO	IL13	T74	NoWash_KO_IL13_T74_3	4	NoWash_KO_IL13
0.1001	NoWash	KO	IL13	T74	NoWash_KO_IL13_T74_3	5	NoWash_KO_IL13
0.0646	NoWash	KO	IL13	T74	NoWash_KO_IL13_T74_3	6	NoWash_KO_IL13
0.028	PBS	KO	IL13	T74	PBS_KO_IL13_T74_1	1	PBS_KO_IL13
0.0317	PBS	KO	IL13	T74	PBS_KO_IL13_T74_1	2	PBS_KO_IL13
0.042	PBS	KO	IL13	T74	PBS_KO_IL13_T74_1	3	PBS_KO_IL13
0.0314	PBS	KO	IL13	T74	PBS_KO_IL13_T74_1	4	PBS_KO_IL13
0.0325	PBS	KO	IL13	T74	PBS_KO_IL13_T74_1	5	PBS_KO_IL13
0.0362	PBS	KO	IL13	T74	PBS_KO_IL13_T74_1	6	PBS_KO_IL13
0.1508	PBS	KO	IL13	T74	PBS_KO_IL13_T74_1	7	PBS_KO_IL13
0.0283	PBS	KO	IL13	T74	PBS_KO_IL13_T74_2	1	PBS_KO_IL13
0.0461	PBS	KO	IL13	T74	PBS_KO_IL13_T74_2	2	PBS_KO_IL13
0.0656	PBS	KO	IL13	T74	PBS_KO_IL13_T74_2	3	PBS_KO_IL13
0.0376	PBS	KO	IL13	T74	PBS_KO_IL13_T74_2	4	PBS_KO_IL13
0.0473	PBS	KO	IL13	T74	PBS_KO_IL13_T74_2	5	PBS_KO_IL13
0.0942	PBS	KO	IL13	T74	PBS_KO_IL13_T74_2	6	PBS_KO_IL13
0.0448	PBS	KO	IL13	T74	PBS_KO_IL13_T74_3	1	PBS_KO_IL13
0.0444	PBS	KO	IL13	T74	PBS_KO_IL13_T74_3	2	PBS_KO_IL13
0.0666	PBS	KO	IL13	T74	PBS_KO_IL13_T74_3	3	PBS_KO_IL13
0.132	PBS	KO	IL13	T74	PBS_KO_IL13_T74_3	4	PBS_KO_IL13
0.2339	PBS	KO	IL13	T74	PBS_KO_IL13_T74_3	5	PBS_KO_IL13
0.0173	PBS	KO	IL13	T74	PBS_KO_IL13_T74_3	6	PBS_KO_IL13
0.0263	PBS	KO	IL13	T74	PBS_KO_IL13_T74_3	7	PBS_KO_IL13
0.5296	ATP-DTT	scrb	BSA	T74	ATP-DTT_scrb_BSA_T74_1	1	ATP-DTT_scrb_BSA
0.4317	ATP-DTT	scrb	BSA	T74	ATP-DTT_scrb_BSA_T74_1	2	ATP-DTT_scrb_BSA
0.3917	ATP-DTT	scrb	BSA	T74	ATP-DTT_scrb_BSA_T74_1	3	ATP-DTT_scrb_BSA
0.5435	ATP-DTT	scrb	BSA	T74	ATP-DTT_scrb_BSA_T74_1	4	ATP-DTT_scrb_BSA
0.6065	ATP-DTT	scrb	BSA	T74	ATP-DTT_scrb_BSA_T74_1	5	ATP-DTT_scrb_BSA
0.5477	ATP-DTT	scrb	BSA	T74	ATP-DTT_scrb_BSA_T74_1	6	ATP-DTT_scrb_BSA
0.4234	ATP-DTT	scrb	BSA	T74	ATP-DTT_scrb_BSA_T74_2	1	ATP-DTT_scrb_BSA
0.3944	ATP-DTT	scrb	BSA	T74	ATP-DTT_scrb_BSA_T74_2	2	ATP-DTT_scrb_BSA
0.3643	ATP-DTT	scrb	BSA	T74	ATP-DTT_scrb_BSA_T74_2	3	ATP-DTT_scrb_BSA
0.5273	ATP-DTT	scrb	BSA	T74	ATP-DTT_scrb_BSA_T74_2	4	ATP-DTT_scrb_BSA
0.5281	ATP-DTT	scrb	BSA	T74	ATP-DTT_scrb_BSA_T74_2	5	ATP-DTT_scrb_BSA
0.7263	ATP-DTT	scrb	BSA	T74	ATP-DTT_scrb_BSA_T74_2	6	ATP-DTT_scrb_BSA
0.7372	ATP-DTT	scrb	BSA	T74	ATP-DTT_scrb_BSA_T74_2	7	ATP-DTT_scrb_BSA
0.4784	ATP-DTT	scrb	BSA	T74	ATP-DTT_scrb_BSA_T74_3	1	ATP-DTT_scrb_BSA
0.4852	ATP-DTT	scrb	BSA	T74	ATP-DTT_scrb_BSA_T74_3	2	ATP-DTT_scrb_BSA
0.4515	ATP-DTT	scrb	BSA	T74	ATP-DTT_scrb_BSA_T74_3	3	ATP-DTT_scrb_BSA
0.4377	ATP-DTT	scrb	BSA	T74	ATP-DTT_scrb_BSA_T74_3	4	ATP-DTT_scrb_BSA
0.4681	ATP-DTT	scrb	BSA	T74	ATP-DTT_scrb_BSA_T74_3	5	ATP-DTT_scrb_BSA
0.4873	ATP-DTT	scrb	BSA	T74	ATP-DTT_scrb_BSA_T74_3	6	ATP-DTT_scrb_BSA
0.5689	DTT	scrb	BSA	T74	DTT_scrb_BSA_T74_1	1	DTT_scrb_BSA
0.7378	DTT	scrb	BSA	T74	DTT_scrb_BSA_T74_1	2	DTT_scrb_BSA
0.5806	DTT	scrb	BSA	T74	DTT_scrb_BSA_T74_1	3	DTT_scrb_BSA
0.5757	DTT	scrb	BSA	T74	DTT_scrb_BSA_T74_1	4	DTT_scrb_BSA
0.6795	DTT	scrb	BSA	T74	DTT_scrb_BSA_T74_1	5	DTT_scrb_BSA
0.7902	DTT	scrb	BSA	T74	DTT_scrb_BSA_T74_1	6	DTT_scrb_BSA
0.5644	DTT	scrb	BSA	T74	DTT_scrb_BSA_T74_1	7	DTT_scrb_BSA
0.3718	DTT	scrb	BSA	T74	DTT_scrb_BSA_T74_2	1	DTT_scrb_BSA
0.4514	DTT	scrb	BSA	T74	DTT_scrb_BSA_T74_2	2	DTT_scrb_BSA
0.7035	DTT	scrb	BSA	T74	DTT_scrb_BSA_T74_2	3	DTT_scrb_BSA
0.6541	DTT	scrb	BSA	T74	DTT_scrb_BSA_T74_2	4	DTT_scrb_BSA
0.7172	DTT	scrb	BSA	T74	DTT_scrb_BSA_T74_2	5	DTT_scrb_BSA
0.5121	DTT	scrb	BSA	T74	DTT_scrb_BSA_T74_2	6	DTT_scrb_BSA
0.4669	DTT	scrb	BSA	T74	DTT_scrb_BSA_T74_3	1	DTT_scrb_BSA
0.3722	DTT	scrb	BSA	T74	DTT_scrb_BSA_T74_3	2	DTT_scrb_BSA
0.6503	DTT	scrb	BSA	T74	DTT_scrb_BSA_T74_3	3	DTT_scrb_BSA
0.4734	DTT	scrb	BSA	T74	DTT_scrb_BSA_T74_3	4	DTT_scrb_BSA
0.6748	DTT	scrb	BSA	T74	DTT_scrb_BSA_T74_3	5	DTT_scrb_BSA
0.9736	DTT	scrb	BSA	T74	DTT_scrb_BSA_T74_3	6	DTT_scrb_BSA
0.3818	NoWash	scrb	BSA	T74	NoWash_scrb_BSA_T74_1	1	NoWash_scrb_BSA
0.2666	NoWash	scrb	BSA	T74	NoWash_scrb_BSA_T74_1	2	NoWash_scrb_BSA
0.2812	NoWash	scrb	BSA	T74	NoWash_scrb_BSA_T74_1	3	NoWash_scrb_BSA
0.2851	NoWash	scrb	BSA	T74	NoWash_scrb_BSA_T74_1	4	NoWash_scrb_BSA
0.2586	NoWash	scrb	BSA	T74	NoWash_scrb_BSA_T74_1	5	NoWash_scrb_BSA
0.2677	NoWash	scrb	BSA	T74	NoWash_scrb_BSA_T74_1	6	NoWash_scrb_BSA
0.4213	NoWash	scrb	BSA	T74	NoWash_scrb_BSA_T74_2	1	NoWash_scrb_BSA
0.5895	NoWash	scrb	BSA	T74	NoWash_scrb_BSA_T74_2	2	NoWash_scrb_BSA
0.6427	NoWash	scrb	BSA	T74	NoWash_scrb_BSA_T74_2	3	NoWash_scrb_BSA
0.5391	NoWash	scrb	BSA	T74	NoWash_scrb_BSA_T74_2	4	NoWash_scrb_BSA
0.402	NoWash	scrb	BSA	T74	NoWash_scrb_BSA_T74_2	5	NoWash_scrb_BSA
0.4272	NoWash	scrb	BSA	T74	NoWash_scrb_BSA_T74_2	6	NoWash_scrb_BSA
0.471	NoWash	scrb	BSA	T74	NoWash_scrb_BSA_T74_3	1	NoWash_scrb_BSA
0.4978	NoWash	scrb	BSA	T74	NoWash_scrb_BSA_T74_3	2	NoWash_scrb_BSA
0.2843	NoWash	scrb	BSA	T74	NoWash_scrb_BSA_T74_3	3	NoWash_scrb_BSA
0.1526	NoWash	scrb	BSA	T74	NoWash_scrb_BSA_T74_3	4	NoWash_scrb_BSA
0.2837	NoWash	scrb	BSA	T74	NoWash_scrb_BSA_T74_3	5	NoWash_scrb_BSA
0.3365	NoWash	scrb	BSA	T74	NoWash_scrb_BSA_T74_3	6	NoWash_scrb_BSA
0.2961	PBS	scrb	BSA	T74	PBS_scrb_BSA_T74_1	1	PBS_scrb_BSA
0.3401	PBS	scrb	BSA	T74	PBS_scrb_BSA_T74_1	2	PBS_scrb_BSA
0.4383	PBS	scrb	BSA	T74	PBS_scrb_BSA_T74_1	3	PBS_scrb_BSA
0.582	PBS	scrb	BSA	T74	PBS_scrb_BSA_T74_1	4	PBS_scrb_BSA
0.4919	PBS	scrb	BSA	T74	PBS_scrb_BSA_T74_1	5	PBS_scrb_BSA
0.5269	PBS	scrb	BSA	T74	PBS_scrb_BSA_T74_1	6	PBS_scrb_BSA
0.3254	PBS	scrb	BSA	T74	PBS_scrb_BSA_T74_2	1	PBS_scrb_BSA
0.438	PBS	scrb	BSA	T74	PBS_scrb_BSA_T74_2	2	PBS_scrb_BSA
0.4688	PBS	scrb	BSA	T74	PBS_scrb_BSA_T74_2	3	PBS_scrb_BSA
0.6084	PBS	scrb	BSA	T74	PBS_scrb_BSA_T74_2	4	PBS_scrb_BSA
0.5221	PBS	scrb	BSA	T74	PBS_scrb_BSA_T74_2	5	PBS_scrb_BSA
0.3582	PBS	scrb	BSA	T74	PBS_scrb_BSA_T74_2	6	PBS_scrb_BSA
0.4308	PBS	scrb	BSA	T74	PBS_scrb_BSA_T74_3	1	PBS_scrb_BSA
0.438	PBS	scrb	BSA	T74	PBS_scrb_BSA_T74_3	2	PBS_scrb_BSA
0.425	PBS	scrb	BSA	T74	PBS_scrb_BSA_T74_3	3	PBS_scrb_BSA
0.4626	PBS	scrb	BSA	T74	PBS_scrb_BSA_T74_3	4	PBS_scrb_BSA
0.4078	PBS	scrb	BSA	T74	PBS_scrb_BSA_T74_3	5	PBS_scrb_BSA
0.7766	PBS	scrb	BSA	T74	PBS_scrb_BSA_T74_3	6	PBS_scrb_BSA
0.0476	ATP-DTT	scrb	IL13	T74	ATP-DTT_scrb_IL13_T74_1	1	ATP-DTT_scrb_IL13
0.0817	ATP-DTT	scrb	IL13	T74	ATP-DTT_scrb_IL13_T74_1	2	ATP-DTT_scrb_IL13
0.0429	ATP-DTT	scrb	IL13	T74	ATP-DTT_scrb_IL13_T74_1	3	ATP-DTT_scrb_IL13
0.0391	ATP-DTT	scrb	IL13	T74	ATP-DTT_scrb_IL13_T74_1	4	ATP-DTT_scrb_IL13
0.0448	ATP-DTT	scrb	IL13	T74	ATP-DTT_scrb_IL13_T74_1	5	ATP-DTT_scrb_IL13
0.0514	ATP-DTT	scrb	IL13	T74	ATP-DTT_scrb_IL13_T74_1	6	ATP-DTT_scrb_IL13
0.0268	ATP-DTT	scrb	IL13	T74	ATP-DTT_scrb_IL13_T74_2	1	ATP-DTT_scrb_IL13
0.0316	ATP-DTT	scrb	IL13	T74	ATP-DTT_scrb_IL13_T74_2	2	ATP-DTT_scrb_IL13
0.0701	ATP-DTT	scrb	IL13	T74	ATP-DTT_scrb_IL13_T74_2	3	ATP-DTT_scrb_IL13
0.1077	ATP-DTT	scrb	IL13	T74	ATP-DTT_scrb_IL13_T74_2	4	ATP-DTT_scrb_IL13
0.0455	ATP-DTT	scrb	IL13	T74	ATP-DTT_scrb_IL13_T74_2	5	ATP-DTT_scrb_IL13
0.0294	ATP-DTT	scrb	IL13	T74	ATP-DTT_scrb_IL13_T74_2	6	ATP-DTT_scrb_IL13
0.0179	ATP-DTT	scrb	IL13	T74	ATP-DTT_scrb_IL13_T74_3	1	ATP-DTT_scrb_IL13
0.0171	ATP-DTT	scrb	IL13	T74	ATP-DTT_scrb_IL13_T74_3	2	ATP-DTT_scrb_IL13
0.0197	ATP-DTT	scrb	IL13	T74	ATP-DTT_scrb_IL13_T74_3	3	ATP-DTT_scrb_IL13
0.0427	ATP-DTT	scrb	IL13	T74	ATP-DTT_scrb_IL13_T74_3	4	ATP-DTT_scrb_IL13
0.08	ATP-DTT	scrb	IL13	T74	ATP-DTT_scrb_IL13_T74_3	5	ATP-DTT_scrb_IL13
0.0564	ATP-DTT	scrb	IL13	T74	ATP-DTT_scrb_IL13_T74_3	6	ATP-DTT_scrb_IL13
0.0274	DTT	scrb	IL13	T74	DTT_scrb_IL13_T74_1	1	DTT_scrb_IL13
0.0406	DTT	scrb	IL13	T74	DTT_scrb_IL13_T74_1	2	DTT_scrb_IL13
0.0381	DTT	scrb	IL13	T74	DTT_scrb_IL13_T74_1	3	DTT_scrb_IL13
0.0506	DTT	scrb	IL13	T74	DTT_scrb_IL13_T74_1	4	DTT_scrb_IL13
0.0439	DTT	scrb	IL13	T74	DTT_scrb_IL13_T74_1	5	DTT_scrb_IL13
0.0481	DTT	scrb	IL13	T74	DTT_scrb_IL13_T74_1	6	DTT_scrb_IL13
0.0263	DTT	scrb	IL13	T74	DTT_scrb_IL13_T74_2	1	DTT_scrb_IL13
0.0386	DTT	scrb	IL13	T74	DTT_scrb_IL13_T74_2	2	DTT_scrb_IL13
0.0673	DTT	scrb	IL13	T74	DTT_scrb_IL13_T74_2	3	DTT_scrb_IL13
0.1344	DTT	scrb	IL13	T74	DTT_scrb_IL13_T74_2	4	DTT_scrb_IL13
0.0714	DTT	scrb	IL13	T74	DTT_scrb_IL13_T74_2	5	DTT_scrb_IL13
0.0924	DTT	scrb	IL13	T74	DTT_scrb_IL13_T74_2	6	DTT_scrb_IL13
0.017	DTT	scrb	IL13	T74	DTT_scrb_IL13_T74_3	1	DTT_scrb_IL13
0.0152	DTT	scrb	IL13	T74	DTT_scrb_IL13_T74_3	2	DTT_scrb_IL13
0.0181	DTT	scrb	IL13	T74	DTT_scrb_IL13_T74_3	3	DTT_scrb_IL13
0.0583	DTT	scrb	IL13	T74	DTT_scrb_IL13_T74_3	4	DTT_scrb_IL13
0.1126	DTT	scrb	IL13	T74	DTT_scrb_IL13_T74_3	5	DTT_scrb_IL13
0.0833	DTT	scrb	IL13	T74	DTT_scrb_IL13_T74_3	6	DTT_scrb_IL13
0.0179	NoWash	scrb	IL13	T74	NoWash_scrb_IL13_T74_1	1	NoWash_scrb_IL13
0.0343	NoWash	scrb	IL13	T74	NoWash_scrb_IL13_T74_1	2	NoWash_scrb_IL13
0.0792	NoWash	scrb	IL13	T74	NoWash_scrb_IL13_T74_1	3	NoWash_scrb_IL13
0.0622	NoWash	scrb	IL13	T74	NoWash_scrb_IL13_T74_1	4	NoWash_scrb_IL13
0.0321	NoWash	scrb	IL13	T74	NoWash_scrb_IL13_T74_1	5	NoWash_scrb_IL13
0.0399	NoWash	scrb	IL13	T74	NoWash_scrb_IL13_T74_1	6	NoWash_scrb_IL13
0.0241	NoWash	scrb	IL13	T74	NoWash_scrb_IL13_T74_2	1	NoWash_scrb_IL13
0.0348	NoWash	scrb	IL13	T74	NoWash_scrb_IL13_T74_2	2	NoWash_scrb_IL13
0.0828	NoWash	scrb	IL13	T74	NoWash_scrb_IL13_T74_2	3	NoWash_scrb_IL13
0.0444	NoWash	scrb	IL13	T74	NoWash_scrb_IL13_T74_2	4	NoWash_scrb_IL13
0.0589	NoWash	scrb	IL13	T74	NoWash_scrb_IL13_T74_2	5	NoWash_scrb_IL13
0.0751	NoWash	scrb	IL13	T74	NoWash_scrb_IL13_T74_2	6	NoWash_scrb_IL13
0.0283	NoWash	scrb	IL13	T74	NoWash_scrb_IL13_T74_3	1	NoWash_scrb_IL13
0.03	NoWash	scrb	IL13	T74	NoWash_scrb_IL13_T74_3	2	NoWash_scrb_IL13
0.0476	NoWash	scrb	IL13	T74	NoWash_scrb_IL13_T74_3	3	NoWash_scrb_IL13
0.0505	NoWash	scrb	IL13	T74	NoWash_scrb_IL13_T74_3	4	NoWash_scrb_IL13
0.0699	NoWash	scrb	IL13	T74	NoWash_scrb_IL13_T74_3	5	NoWash_scrb_IL13
0.0281	NoWash	scrb	IL13	T74	NoWash_scrb_IL13_T74_3	6	NoWash_scrb_IL13
0.0253	PBS	scrb	IL13	T74	PBS_scrb_IL13_T74_1	1	PBS_scrb_IL13
0.0227	PBS	scrb	IL13	T74	PBS_scrb_IL13_T74_1	2	PBS_scrb_IL13
0.0161	PBS	scrb	IL13	T74	PBS_scrb_IL13_T74_1	3	PBS_scrb_IL13
0.0226	PBS	scrb	IL13	T74	PBS_scrb_IL13_T74_1	4	PBS_scrb_IL13
0.0269	PBS	scrb	IL13	T74	PBS_scrb_IL13_T74_1	5	PBS_scrb_IL13
0.0407	PBS	scrb	IL13	T74	PBS_scrb_IL13_T74_1	6	PBS_scrb_IL13
0.0272	PBS	scrb	IL13	T74	PBS_scrb_IL13_T74_2	1	PBS_scrb_IL13
0.0238	PBS	scrb	IL13	T74	PBS_scrb_IL13_T74_2	2	PBS_scrb_IL13
0.0188	PBS	scrb	IL13	T74	PBS_scrb_IL13_T74_2	3	PBS_scrb_IL13
0.0273	PBS	scrb	IL13	T74	PBS_scrb_IL13_T74_2	4	PBS_scrb_IL13
0.0389	PBS	scrb	IL13	T74	PBS_scrb_IL13_T74_2	5	PBS_scrb_IL13
0.0574	PBS	scrb	IL13	T74	PBS_scrb_IL13_T74_2	6	PBS_scrb_IL13
0.0163	PBS	scrb	IL13	T74	PBS_scrb_IL13_T74_3	1	PBS_scrb_IL13
0.027	PBS	scrb	IL13	T74	PBS_scrb_IL13_T74_3	2	PBS_scrb_IL13
0.0207	PBS	scrb	IL13	T74	PBS_scrb_IL13_T74_3	3	PBS_scrb_IL13
0.0466	PBS	scrb	IL13	T74	PBS_scrb_IL13_T74_3	4	PBS_scrb_IL13
0.0505	PBS	scrb	IL13	T74	PBS_scrb_IL13_T74_3	5	PBS_scrb_IL13

## Sheet: Fig 2d CBF
value	donor	batch	treatment	insert	insert_donor_batch_treatment	batch_treatment
7.79817	T72	scramble	BSA	I1	I1_T72_scramble_BSA	scramble_BSA
17.3085	T72	scramble	BSA	I1	I1_T72_scramble_BSA	scramble_BSA
13.8218	T72	scramble	BSA	I1	I1_T72_scramble_BSA	scramble_BSA
9.27875	T72	scramble	BSA	I1	I1_T72_scramble_BSA	scramble_BSA
12.6862	T72	scramble	BSA	I1	I1_T72_scramble_BSA	scramble_BSA
14.2533	T72	scramble	BSA	I1	I1_T72_scramble_BSA	scramble_BSA
11.112	T72	scramble	BSA	I1	I1_T72_scramble_BSA	scramble_BSA
15.487	T72	scramble	BSA	I1	I1_T72_scramble_BSA	scramble_BSA
13.4382	T72	scramble	BSA	I1	I1_T72_scramble_BSA	scramble_BSA
9.42767	T72	scramble	BSA	I1	I1_T72_scramble_BSA	scramble_BSA
15.5166	T72	scramble	BSA	I1	I1_T72_scramble_BSA	scramble_BSA
15.2163	T72	scramble	BSA	I1	I1_T72_scramble_BSA	scramble_BSA
9.40266	T72	scramble	BSA	I1	I1_T72_scramble_BSA	scramble_BSA
9.55906	T72	scramble	BSA	I1	I1_T72_scramble_BSA	scramble_BSA
13.634	T72	scramble	BSA	I1	I1_T72_scramble_BSA	scramble_BSA
12.6586	T72	scramble	BSA	I1	I1_T72_scramble_BSA	scramble_BSA
13.7928	T72	scramble	BSA	I1	I1_T72_scramble_BSA	scramble_BSA
14.5438	T72	scramble	BSA	I1	I1_T72_scramble_BSA	scramble_BSA
17.8123	T72	scramble	BSA	I1	I1_T72_scramble_BSA	scramble_BSA
13.0832	T72	scramble	BSA	I1	I1_T72_scramble_BSA	scramble_BSA
12.3485	T72	scramble	BSA	I1	I1_T72_scramble_BSA	scramble_BSA
7.99581	T72	scramble	BSA	I1	I1_T72_scramble_BSA	scramble_BSA
14.7149	T72	scramble	BSA	I1	I1_T72_scramble_BSA	scramble_BSA
14.4336	T72	scramble	BSA	I1	I1_T72_scramble_BSA	scramble_BSA
12.4385	T72	scramble	BSA	I1	I1_T72_scramble_BSA	scramble_BSA
13.8321	T72	scramble	BSA	I1	I1_T72_scramble_BSA	scramble_BSA
14.1438	T72	scramble	BSA	I1	I1_T72_scramble_BSA	scramble_BSA
7.9986	T72	scramble	BSA	I1	I1_T72_scramble_BSA	scramble_BSA
13.398	T72	scramble	BSA	I1	I1_T72_scramble_BSA	scramble_BSA
16.6248	T72	scramble	BSA	I1	I1_T72_scramble_BSA	scramble_BSA
12.1618	T72	scramble	BSA	I1	I1_T72_scramble_BSA	scramble_BSA
12.0904	T72	scramble	BSA	I1	I1_T72_scramble_BSA	scramble_BSA
15.7429	T72	scramble	BSA	I1	I1_T72_scramble_BSA	scramble_BSA
12.1509	T72	scramble	BSA	I1	I1_T72_scramble_BSA	scramble_BSA
14.0095	T72	scramble	BSA	I1	I1_T72_scramble_BSA	scramble_BSA
13.861	T72	scramble	BSA	I1	I1_T72_scramble_BSA	scramble_BSA
11.434	T72	scramble	BSA	I1	I1_T72_scramble_BSA	scramble_BSA
12.4507	T72	scramble	BSA	I1	I1_T72_scramble_BSA	scramble_BSA
14.4647	T72	scramble	BSA	I1	I1_T72_scramble_BSA	scramble_BSA
12.6779	T72	scramble	BSA	I1	I1_T72_scramble_BSA	scramble_BSA
13.8419	T72	scramble	BSA	I1	I1_T72_scramble_BSA	scramble_BSA
12.745	T72	scramble	BSA	I1	I1_T72_scramble_BSA	scramble_BSA
14.3963	T72	scramble	BSA	I1	I1_T72_scramble_BSA	scramble_BSA
14.2953	T72	scramble	BSA	I1	I1_T72_scramble_BSA	scramble_BSA
12.5785	T72	scramble	BSA	I1	I1_T72_scramble_BSA	scramble_BSA
17.2912	T72	scramble	BSA	I1	I1_T72_scramble_BSA	scramble_BSA
15.217	T72	scramble	BSA	I1	I1_T72_scramble_BSA	scramble_BSA
15.9407	T72	scramble	BSA	I1	I1_T72_scramble_BSA	scramble_BSA
14.6835	T72	scramble	BSA	I1	I1_T72_scramble_BSA	scramble_BSA
11.1435	T72	scramble	BSA	I1	I1_T72_scramble_BSA	scramble_BSA
14.6122	T72	scramble	BSA	I1	I1_T72_scramble_BSA	scramble_BSA
13.4606	T72	scramble	BSA	I1	I1_T72_scramble_BSA	scramble_BSA
16.0558	T72	scramble	BSA	I1	I1_T72_scramble_BSA	scramble_BSA
15.0528	T72	scramble	BSA	I1	I1_T72_scramble_BSA	scramble_BSA
14.3664	T72	scramble	BSA	I1	I1_T72_scramble_BSA	scramble_BSA
15.5662	T72	scramble	BSA	I1	I1_T72_scramble_BSA	scramble_BSA
13.6665	T72	scramble	BSA	I1	I1_T72_scramble_BSA	scramble_BSA
13.4525	T72	scramble	BSA	I1	I1_T72_scramble_BSA	scramble_BSA
15.1585	T72	scramble	BSA	I1	I1_T72_scramble_BSA	scramble_BSA
14.4355	T72	scramble	BSA	I1	I1_T72_scramble_BSA	scramble_BSA
12.7761	T72	scramble	BSA	I1	I1_T72_scramble_BSA	scramble_BSA
14.6263	T72	scramble	BSA	I1	I1_T72_scramble_BSA	scramble_BSA
12.0465	T72	scramble	BSA	I1	I1_T72_scramble_BSA	scramble_BSA
11.7585	T72	scramble	BSA	I1	I1_T72_scramble_BSA	scramble_BSA
5.97583	T72	scramble	BSA	I1	I1_T72_scramble_BSA	scramble_BSA
16.0553	T72	scramble	BSA	I1	I1_T72_scramble_BSA	scramble_BSA
15.0159	T72	scramble	BSA	I1	I1_T72_scramble_BSA	scramble_BSA
14.5366	T72	scramble	BSA	I1	I1_T72_scramble_BSA	scramble_BSA
16.5503	T72	scramble	BSA	I1	I1_T72_scramble_BSA	scramble_BSA
14.2874	T72	scramble	BSA	I1	I1_T72_scramble_BSA	scramble_BSA
14.344	T72	scramble	BSA	I1	I1_T72_scramble_BSA	scramble_BSA
17.0454	T72	scramble	BSA	I1	I1_T72_scramble_BSA	scramble_BSA
13.994	T72	scramble	BSA	I1	I1_T72_scramble_BSA	scramble_BSA
14.686	T72	scramble	BSA	I1	I1_T72_scramble_BSA	scramble_BSA
11.0009	T72	scramble	BSA	I1	I1_T72_scramble_BSA	scramble_BSA
16.7734	T72	scramble	BSA	I1	I1_T72_scramble_BSA	scramble_BSA
13.0384	T72	scramble	BSA	I1	I1_T72_scramble_BSA	scramble_BSA
11.2067	T72	scramble	BSA	I1	I1_T72_scramble_BSA	scramble_BSA
14.5841	T72	scramble	BSA	I1	I1_T72_scramble_BSA	scramble_BSA
11.7973	T72	scramble	BSA	I1	I1_T72_scramble_BSA	scramble_BSA
11.4026	T72	scramble	BSA	I1	I1_T72_scramble_BSA	scramble_BSA
12.2952	T72	scramble	BSA	I1	I1_T72_scramble_BSA	scramble_BSA
8.7934	T72	scramble	BSA	I1	I1_T72_scramble_BSA	scramble_BSA
11.5318	T72	scramble	BSA	I1	I1_T72_scramble_BSA	scramble_BSA
8.75811	T72	scramble	BSA	I1	I1_T72_scramble_BSA	scramble_BSA
11.1734	T72	scramble	BSA	I1	I1_T72_scramble_BSA	scramble_BSA
14.6436	T72	scramble	BSA	I1	I1_T72_scramble_BSA	scramble_BSA
11.4224	T72	scramble	BSA	I1	I1_T72_scramble_BSA	scramble_BSA
13.243	T72	scramble	BSA	I1	I1_T72_scramble_BSA	scramble_BSA
8.6387	T72	scramble	BSA	I1	I1_T72_scramble_BSA	scramble_BSA
15.1745	T72	scramble	BSA	I1	I1_T72_scramble_BSA	scramble_BSA
12.6368	T72	scramble	BSA	I1	I1_T72_scramble_BSA	scramble_BSA
12.6231	T72	scramble	BSA	I1	I1_T72_scramble_BSA	scramble_BSA
13.359	T72	scramble	BSA	I1	I1_T72_scramble_BSA	scramble_BSA
11.4368	T72	scramble	BSA	I1	I1_T72_scramble_BSA	scramble_BSA
13.6082	T72	scramble	BSA	I1	I1_T72_scramble_BSA	scramble_BSA
14.2819	T72	scramble	BSA	I1	I1_T72_scramble_BSA	scramble_BSA
13.6208	T72	scramble	BSA	I1	I1_T72_scramble_BSA	scramble_BSA
14.2673	T72	scramble	BSA	I1	I1_T72_scramble_BSA	scramble_BSA
12.1794	T72	scramble	BSA	I1	I1_T72_scramble_BSA	scramble_BSA
15.0753	T72	scramble	BSA	I1	I1_T72_scramble_BSA	scramble_BSA
13.4161	T72	scramble	BSA	I1	I1_T72_scramble_BSA	scramble_BSA
13.6762	T72	scramble	BSA	I1	I1_T72_scramble_BSA	scramble_BSA
9.39761	T72	scramble	BSA	I1	I1_T72_scramble_BSA	scramble_BSA
14.5866	T72	scramble	BSA	I1	I1_T72_scramble_BSA	scramble_BSA
12.5186	T72	scramble	BSA	I1	I1_T72_scramble_BSA	scramble_BSA
16.6694	T72	scramble	BSA	I1	I1_T72_scramble_BSA	scramble_BSA
12.9763	T72	scramble	BSA	I1	I1_T72_scramble_BSA	scramble_BSA
11.5624	T72	scramble	BSA	I1	I1_T72_scramble_BSA	scramble_BSA
11.1394	T72	scramble	BSA	I1	I1_T72_scramble_BSA	scramble_BSA
11.5949	T72	scramble	BSA	I1	I1_T72_scramble_BSA	scramble_BSA
10.4134	T72	scramble	BSA	I1	I1_T72_scramble_BSA	scramble_BSA
11.8854	T72	scramble	BSA	I1	I1_T72_scramble_BSA	scramble_BSA
9.99625	T72	scramble	BSA	I1	I1_T72_scramble_BSA	scramble_BSA
12.108	T72	scramble	BSA	I1	I1_T72_scramble_BSA	scramble_BSA
11.128	T72	scramble	BSA	I1	I1_T72_scramble_BSA	scramble_BSA
14.0419	T72	scramble	BSA	I1	I1_T72_scramble_BSA	scramble_BSA
11.159	T72	scramble	BSA	I1	I1_T72_scramble_BSA	scramble_BSA
13.7122	T72	scramble	BSA	I1	I1_T72_scramble_BSA	scramble_BSA
11.038	T72	scramble	BSA	I1	I1_T72_scramble_BSA	scramble_BSA
10.3033	T72	scramble	BSA	I1	I1_T72_scramble_BSA	scramble_BSA
10.3722	T72	scramble	BSA	I1	I1_T72_scramble_BSA	scramble_BSA
14.4293	T72	scramble	BSA	I1	I1_T72_scramble_BSA	scramble_BSA
12.5602	T72	scramble	BSA	I1	I1_T72_scramble_BSA	scramble_BSA
14.5505	T72	scramble	BSA	I1	I1_T72_scramble_BSA	scramble_BSA
15.9803	T72	scramble	BSA	I1	I1_T72_scramble_BSA	scramble_BSA
13.936	T72	scramble	BSA	I1	I1_T72_scramble_BSA	scramble_BSA
10.9146	T72	scramble	BSA	I1	I1_T72_scramble_BSA	scramble_BSA
18.9966	T72	scramble	BSA	I1	I1_T72_scramble_BSA	scramble_BSA
11.3529	T72	scramble	BSA	I1	I1_T72_scramble_BSA	scramble_BSA
15.1935	T72	scramble	BSA	I1	I1_T72_scramble_BSA	scramble_BSA
11.7914	T72	scramble	BSA	I1	I1_T72_scramble_BSA	scramble_BSA
15.064	T72	scramble	BSA	I1	I1_T72_scramble_BSA	scramble_BSA
12.7078	T72	scramble	BSA	I1	I1_T72_scramble_BSA	scramble_BSA
13.2945	T72	scramble	BSA	I1	I1_T72_scramble_BSA	scramble_BSA
11.1069	T72	scramble	BSA	I1	I1_T72_scramble_BSA	scramble_BSA
14.2722	T72	scramble	BSA	I1	I1_T72_scramble_BSA	scramble_BSA
11.3926	T72	scramble	BSA	I1	I1_T72_scramble_BSA	scramble_BSA
16.004	T72	scramble	BSA	I1	I1_T72_scramble_BSA	scramble_BSA
12.5427	T72	scramble	BSA	I1	I1_T72_scramble_BSA	scramble_BSA
14.8381	T72	scramble	BSA	I1	I1_T72_scramble_BSA	scramble_BSA
12.1279	T72	scramble	BSA	I1	I1_T72_scramble_BSA	scramble_BSA
9.47469	T72	scramble	BSA	I1	I1_T72_scramble_BSA	scramble_BSA
11.7718	T72	scramble	BSA	I1	I1_T72_scramble_BSA	scramble_BSA
16.7858	T72	scramble	BSA	I1	I1_T72_scramble_BSA	scramble_BSA
11.6613	T72	scramble	BSA	I1	I1_T72_scramble_BSA	scramble_BSA
15.9429	T72	scramble	BSA	I1	I1_T72_scramble_BSA	scramble_BSA
11.5375	T72	scramble	BSA	I1	I1_T72_scramble_BSA	scramble_BSA
13.9233	T72	scramble	BSA	I1	I1_T72_scramble_BSA	scramble_BSA
11.1612	T72	scramble	BSA	I1	I1_T72_scramble_BSA	scramble_BSA
13.6032	T72	scramble	BSA	I1	I1_T72_scramble_BSA	scramble_BSA
11.3326	T72	scramble	BSA	I1	I1_T72_scramble_BSA	scramble_BSA
13.4087	T72	scramble	BSA	I1	I1_T72_scramble_BSA	scramble_BSA
16.4686	T72	scramble	BSA	I1	I1_T72_scramble_BSA	scramble_BSA
12.6266	T72	scramble	BSA	I1	I1_T72_scramble_BSA	scramble_BSA
10.827	T72	scramble	BSA	I1	I1_T72_scramble_BSA	scramble_BSA
13.3099	T72	scramble	BSA	I1	I1_T72_scramble_BSA	scramble_BSA
11.506	T72	scramble	BSA	I1	I1_T72_scramble_BSA	scramble_BSA
13.2597	T72	scramble	BSA	I1	I1_T72_scramble_BSA	scramble_BSA
15.2313	T72	scramble	BSA	I1	I1_T72_scramble_BSA	scramble_BSA
15.0294	T72	scramble	BSA	I1	I1_T72_scramble_BSA	scramble_BSA
14.4217	T72	scramble	BSA	I1	I1_T72_scramble_BSA	scramble_BSA
15.3864	T72	scramble	BSA	I1	I1_T72_scramble_BSA	scramble_BSA
14.0865	T72	scramble	BSA	I1	I1_T72_scramble_BSA	scramble_BSA
16.4613	T72	scramble	BSA	I1	I1_T72_scramble_BSA	scramble_BSA
13.1402	T72	scramble	BSA	I1	I1_T72_scramble_BSA	scramble_BSA
17.8195	T72	scramble	BSA	I1	I1_T72_scramble_BSA	scramble_BSA
10.829	T72	scramble	BSA	I1	I1_T72_scramble_BSA	scramble_BSA
14.9484	T72	scramble	BSA	I1	I1_T72_scramble_BSA	scramble_BSA
11.5669	T72	scramble	BSA	I1	I1_T72_scramble_BSA	scramble_BSA
11.1245	T72	scramble	BSA	I1	I1_T72_scramble_BSA	scramble_BSA
12.6022	T72	scramble	BSA	I1	I1_T72_scramble_BSA	scramble_BSA
15.8878	T72	scramble	BSA	I1	I1_T72_scramble_BSA	scramble_BSA
13.0604	T72	scramble	BSA	I1	I1_T72_scramble_BSA	scramble_BSA
16.385	T72	scramble	BSA	I1	I1_T72_scramble_BSA	scramble_BSA
11.8214	T72	scramble	BSA	I1	I1_T72_scramble_BSA	scramble_BSA
13.7832	T72	scramble	BSA	I1	I1_T72_scramble_BSA	scramble_BSA
15.6098	T72	scramble	BSA	I1	I1_T72_scramble_BSA	scramble_BSA
13.4219	T72	scramble	BSA	I1	I1_T72_scramble_BSA	scramble_BSA
13.0632	T72	scramble	BSA	I1	I1_T72_scramble_BSA	scramble_BSA
14.3734	T72	scramble	BSA	I1	I1_T72_scramble_BSA	scramble_BSA
12.8532	T72	scramble	BSA	I1	I1_T72_scramble_BSA	scramble_BSA
14.0504	T72	scramble	BSA	I1	I1_T72_scramble_BSA	scramble_BSA
14.5798	T72	scramble	BSA	I1	I1_T72_scramble_BSA	scramble_BSA
12.7329	T72	scramble	BSA	I1	I1_T72_scramble_BSA	scramble_BSA
14.5341	T72	scramble	BSA	I1	I1_T72_scramble_BSA	scramble_BSA
14.0124	T72	scramble	BSA	I1	I1_T72_scramble_BSA	scramble_BSA
14.2403	T72	scramble	BSA	I1	I1_T72_scramble_BSA	scramble_BSA
15.2213	T72	scramble	BSA	I1	I1_T72_scramble_BSA	scramble_BSA
14.28	T72	scramble	BSA	I1	I1_T72_scramble_BSA	scramble_BSA
17.7273	T72	scramble	BSA	I1	I1_T72_scramble_BSA	scramble_BSA
11.7179	T72	scramble	BSA	I1	I1_T72_scramble_BSA	scramble_BSA
15.8211	T72	scramble	BSA	I1	I1_T72_scramble_BSA	scramble_BSA
12.0413	T72	scramble	BSA	I1	I1_T72_scramble_BSA	scramble_BSA
13.6649	T72	scramble	BSA	I1	I1_T72_scramble_BSA	scramble_BSA
11.9651	T72	scramble	BSA	I1	I1_T72_scramble_BSA	scramble_BSA
14.5727	T72	scramble	BSA	I1	I1_T72_scramble_BSA	scramble_BSA
10.5591	T72	scramble	BSA	I1	I1_T72_scramble_BSA	scramble_BSA
13.5467	T72	scramble	BSA	I1	I1_T72_scramble_BSA	scramble_BSA
5.75558	T72	scramble	BSA	I1	I1_T72_scramble_BSA	scramble_BSA
11.761	T72	scramble	BSA	I1	I1_T72_scramble_BSA	scramble_BSA
14.5687	T72	scramble	BSA	I1	I1_T72_scramble_BSA	scramble_BSA
15.4887	T72	scramble	BSA	I1	I1_T72_scramble_BSA	scramble_BSA
13.0957	T72	scramble	BSA	I1	I1_T72_scramble_BSA	scramble_BSA
14.5372	T72	scramble	BSA	I1	I1_T72_scramble_BSA	scramble_BSA
12.7537	T72	scramble	BSA	I1	I1_T72_scramble_BSA	scramble_BSA
8.82371	T72	scramble	BSA	I1	I1_T72_scramble_BSA	scramble_BSA
15.2598	T72	scramble	BSA	I1	I1_T72_scramble_BSA	scramble_BSA
14.5159	T72	scramble	BSA	I1	I1_T72_scramble_BSA	scramble_BSA
14.7124	T72	scramble	BSA	I1	I1_T72_scramble_BSA	scramble_BSA
14.4409	T72	scramble	BSA	I1	I1_T72_scramble_BSA	scramble_BSA
14.5622	T72	scramble	BSA	I1	I1_T72_scramble_BSA	scramble_BSA
12.8013	T72	scramble	BSA	I1	I1_T72_scramble_BSA	scramble_BSA
10.4255	T72	scramble	BSA	I1	I1_T72_scramble_BSA	scramble_BSA
19.8032	T72	scramble	BSA	I1	I1_T72_scramble_BSA	scramble_BSA
9.76469	T72	scramble	BSA	I1	I1_T72_scramble_BSA	scramble_BSA
13.0429	T72	scramble	BSA	I1	I1_T72_scramble_BSA	scramble_BSA
11.7047	T72	scramble	BSA	I1	I1_T72_scramble_BSA	scramble_BSA
14.307	T72	scramble	BSA	I1	I1_T72_scramble_BSA	scramble_BSA
12.501	T72	scramble	BSA	I1	I1_T72_scramble_BSA	scramble_BSA
11.7059	T72	scramble	BSA	I1	I1_T72_scramble_BSA	scramble_BSA
5.75234	T72	scramble	BSA	I1	I1_T72_scramble_BSA	scramble_BSA
11.5621	T72	scramble	BSA	I1	I1_T72_scramble_BSA	scramble_BSA
10.5422	T72	scramble	BSA	I1	I1_T72_scramble_BSA	scramble_BSA
12.8011	T72	scramble	BSA	I1	I1_T72_scramble_BSA	scramble_BSA
15.5219	T72	scramble	BSA	I1	I1_T72_scramble_BSA	scramble_BSA
17.6875	T72	scramble	BSA	I1	I1_T72_scramble_BSA	scramble_BSA
15.5149	T72	scramble	BSA	I1	I1_T72_scramble_BSA	scramble_BSA
12.5074	T72	scramble	BSA	I1	I1_T72_scramble_BSA	scramble_BSA
16.3795	T72	scramble	BSA	I1	I1_T72_scramble_BSA	scramble_BSA
11.2521	T72	scramble	BSA	I1	I1_T72_scramble_BSA	scramble_BSA
11.9391	T72	scramble	BSA	I1	I1_T72_scramble_BSA	scramble_BSA
12.3957	T72	scramble	BSA	I1	I1_T72_scramble_BSA	scramble_BSA
11.9501	T72	scramble	BSA	I1	I1_T72_scramble_BSA	scramble_BSA
13.7318	T72	scramble	BSA	I1	I1_T72_scramble_BSA	scramble_BSA
12.117	T72	scramble	BSA	I1	I1_T72_scramble_BSA	scramble_BSA
12.4344	T72	scramble	BSA	I1	I1_T72_scramble_BSA	scramble_BSA
12.2808	T72	scramble	BSA	I1	I1_T72_scramble_BSA	scramble_BSA
12.5466	T72	scramble	BSA	I1	I1_T72_scramble_BSA	scramble_BSA
12.3202	T72	scramble	BSA	I1	I1_T72_scramble_BSA	scramble_BSA
15.1381	T72	scramble	BSA	I1	I1_T72_scramble_BSA	scramble_BSA
11.3911	T72	scramble	BSA	I1	I1_T72_scramble_BSA	scramble_BSA
12.7414	T72	scramble	BSA	I1	I1_T72_scramble_BSA	scramble_BSA
12.206	T72	scramble	BSA	I1	I1_T72_scramble_BSA	scramble_BSA
11.1748	T72	scramble	BSA	I1	I1_T72_scramble_BSA	scramble_BSA
12.6719	T72	scramble	BSA	I1	I1_T72_scramble_BSA	scramble_BSA
12.7716	T72	scramble	BSA	I1	I1_T72_scramble_BSA	scramble_BSA
10.2293	T72	scramble	BSA	I1	I1_T72_scramble_BSA	scramble_BSA
8.60947	T72	scramble	BSA	I1	I1_T72_scramble_BSA	scramble_BSA
11.3137	T72	scramble	BSA	I1	I1_T72_scramble_BSA	scramble_BSA
10.1098	T72	scramble	BSA	I1	I1_T72_scramble_BSA	scramble_BSA
12.9744	T72	scramble	BSA	I1	I1_T72_scramble_BSA	scramble_BSA
15.1552	T72	scramble	BSA	I1	I1_T72_scramble_BSA	scramble_BSA
12.9858	T72	scramble	BSA	I1	I1_T72_scramble_BSA	scramble_BSA
14.3315	T72	scramble	BSA	I1	I1_T72_scramble_BSA	scramble_BSA
13.5159	T72	scramble	BSA	I1	I1_T72_scramble_BSA	scramble_BSA
18.7806	T72	scramble	BSA	I1	I1_T72_scramble_BSA	scramble_BSA
11.8037	T72	scramble	BSA	I1	I1_T72_scramble_BSA	scramble_BSA
12.3999	T72	scramble	BSA	I1	I1_T72_scramble_BSA	scramble_BSA
11.7958	T72	scramble	BSA	I1	I1_T72_scramble_BSA	scramble_BSA
12.0575	T72	scramble	BSA	I1	I1_T72_scramble_BSA	scramble_BSA
11.9961	T72	scramble	BSA	I1	I1_T72_scramble_BSA	scramble_BSA
12.7608	T72	scramble	BSA	I1	I1_T72_scramble_BSA	scramble_BSA
13.1535	T72	scramble	BSA	I1	I1_T72_scramble_BSA	scramble_BSA
12.929	T72	scramble	BSA	I1	I1_T72_scramble_BSA	scramble_BSA
12.6064	T72	scramble	BSA	I1	I1_T72_scramble_BSA	scramble_BSA
12.8322	T72	scramble	BSA	I1	I1_T72_scramble_BSA	scramble_BSA
13.4932	T72	scramble	BSA	I1	I1_T72_scramble_BSA	scramble_BSA
12.5324	T72	scramble	BSA	I1	I1_T72_scramble_BSA	scramble_BSA
13.3147	T72	scramble	BSA	I1	I1_T72_scramble_BSA	scramble_BSA
11.3064	T72	scramble	BSA	I1	I1_T72_scramble_BSA	scramble_BSA
12.9725	T72	scramble	BSA	I1	I1_T72_scramble_BSA	scramble_BSA
12.7484	T72	scramble	BSA	I1	I1_T72_scramble_BSA	scramble_BSA
13.3732	T72	scramble	BSA	I1	I1_T72_scramble_BSA	scramble_BSA
14.53	T72	scramble	BSA	I1	I1_T72_scramble_BSA	scramble_BSA
10.3011	T72	scramble	BSA	I1	I1_T72_scramble_BSA	scramble_BSA
14.3879	T72	scramble	BSA	I1	I1_T72_scramble_BSA	scramble_BSA
10.1129	T72	scramble	BSA	I1	I1_T72_scramble_BSA	scramble_BSA
11.7831	T72	scramble	BSA	I1	I1_T72_scramble_BSA	scramble_BSA
16.2588	T72	scramble	BSA	I1	I1_T72_scramble_BSA	scramble_BSA
13.1575	T72	scramble	BSA	I1	I1_T72_scramble_BSA	scramble_BSA
11.4624	T72	scramble	BSA	I1	I1_T72_scramble_BSA	scramble_BSA
14.0584	T72	scramble	BSA	I1	I1_T72_scramble_BSA	scramble_BSA
13.6406	T72	scramble	BSA	I1	I1_T72_scramble_BSA	scramble_BSA
14.6167	T72	scramble	BSA	I1	I1_T72_scramble_BSA	scramble_BSA
11.8692	T72	scramble	BSA	I1	I1_T72_scramble_BSA	scramble_BSA
14.5467	T72	scramble	BSA	I1	I1_T72_scramble_BSA	scramble_BSA
11.8248	T72	scramble	BSA	I1	I1_T72_scramble_BSA	scramble_BSA
11.1582	T72	scramble	BSA	I1	I1_T72_scramble_BSA	scramble_BSA
12.9272	T72	scramble	BSA	I1	I1_T72_scramble_BSA	scramble_BSA
16.1886	T72	scramble	BSA	I1	I1_T72_scramble_BSA	scramble_BSA
12.9594	T72	scramble	BSA	I1	I1_T72_scramble_BSA	scramble_BSA
15.2637	T72	scramble	BSA	I1	I1_T72_scramble_BSA	scramble_BSA
13.0131	T72	scramble	BSA	I1	I1_T72_scramble_BSA	scramble_BSA
14.964	T72	scramble	BSA	I1	I1_T72_scramble_BSA	scramble_BSA
13.108	T72	scramble	BSA	I1	I1_T72_scramble_BSA	scramble_BSA
10.61	T72	scramble	BSA	I1	I1_T72_scramble_BSA	scramble_BSA
12.7986	T72	scramble	BSA	I1	I1_T72_scramble_BSA	scramble_BSA
11.606	T72	scramble	BSA	I1	I1_T72_scramble_BSA	scramble_BSA
12.4735	T72	scramble	BSA	I1	I1_T72_scramble_BSA	scramble_BSA
13.0305	T72	scramble	BSA	I1	I1_T72_scramble_BSA	scramble_BSA
13.0719	T72	scramble	BSA	I1	I1_T72_scramble_BSA	scramble_BSA
11.204	T72	scramble	BSA	I1	I1_T72_scramble_BSA	scramble_BSA
12.421	T72	scramble	BSA	I1	I1_T72_scramble_BSA	scramble_BSA
12.1024	T72	scramble	BSA	I1	I1_T72_scramble_BSA	scramble_BSA
12.6859	T72	scramble	BSA	I1	I1_T72_scramble_BSA	scramble_BSA
13.8177	T72	scramble	BSA	I1	I1_T72_scramble_BSA	scramble_BSA
12.7421	T72	scramble	BSA	I1	I1_T72_scramble_BSA	scramble_BSA
13.3405	T72	scramble	BSA	I1	I1_T72_scramble_BSA	scramble_BSA
13.4163	T72	scramble	BSA	I1	I1_T72_scramble_BSA	scramble_BSA
13.0864	T72	scramble	BSA	I1	I1_T72_scramble_BSA	scramble_BSA
13.681	T72	scramble	BSA	I1	I1_T72_scramble_BSA	scramble_BSA
6.37953	T72	scramble	BSA	I1	I1_T72_scramble_BSA	scramble_BSA
15.6546	T72	scramble	BSA	I1	I1_T72_scramble_BSA	scramble_BSA
15.1503	T72	scramble	BSA	I1	I1_T72_scramble_BSA	scramble_BSA
16.8855	T72	scramble	BSA	I1	I1_T72_scramble_BSA	scramble_BSA
10.3413	T72	scramble	BSA	I1	I1_T72_scramble_BSA	scramble_BSA
15.8666	T72	scramble	BSA	I1	I1_T72_scramble_BSA	scramble_BSA
11.7	T72	scramble	BSA	I1	I1_T72_scramble_BSA	scramble_BSA
15.4401	T72	scramble	BSA	I1	I1_T72_scramble_BSA	scramble_BSA
7.28829	T72	scramble	BSA	I1	I1_T72_scramble_BSA	scramble_BSA
17.163	T72	scramble	BSA	I1	I1_T72_scramble_BSA	scramble_BSA
15.9387	T72	scramble	BSA	I1	I1_T72_scramble_BSA	scramble_BSA
14.5501	T72	scramble	BSA	I1	I1_T72_scramble_BSA	scramble_BSA
15.1709	T72	scramble	BSA	I1	I1_T72_scramble_BSA	scramble_BSA
10.3348	T72	scramble	BSA	I1	I1_T72_scramble_BSA	scramble_BSA
13.7449	T72	scramble	BSA	I1	I1_T72_scramble_BSA	scramble_BSA
11.5775	T72	scramble	BSA	I1	I1_T72_scramble_BSA	scramble_BSA
14.384	T72	scramble	BSA	I1	I1_T72_scramble_BSA	scramble_BSA
14.1921	T72	scramble	BSA	I1	I1_T72_scramble_BSA	scramble_BSA
15.2129	T72	scramble	BSA	I1	I1_T72_scramble_BSA	scramble_BSA
14.1127	T72	scramble	BSA	I1	I1_T72_scramble_BSA	scramble_BSA
13.3455	T72	scramble	BSA	I1	I1_T72_scramble_BSA	scramble_BSA
13.9285	T72	scramble	BSA	I1	I1_T72_scramble_BSA	scramble_BSA
10.0864	T72	scramble	BSA	I1	I1_T72_scramble_BSA	scramble_BSA
13.1199	T72	scramble	BSA	I1	I1_T72_scramble_BSA	scramble_BSA
11.8623	T72	scramble	BSA	I1	I1_T72_scramble_BSA	scramble_BSA
14.3774	T72	scramble	BSA	I1	I1_T72_scramble_BSA	scramble_BSA
12.0172	T72	scramble	BSA	I1	I1_T72_scramble_BSA	scramble_BSA
9.48455	T72	scramble	BSA	I1	I1_T72_scramble_BSA	scramble_BSA
13.3417	T72	scramble	BSA	I1	I1_T72_scramble_BSA	scramble_BSA
15.2835	T72	scramble	BSA	I1	I1_T72_scramble_BSA	scramble_BSA
13.3831	T72	scramble	BSA	I1	I1_T72_scramble_BSA	scramble_BSA
9.6789	T72	scramble	BSA	I1	I1_T72_scramble_BSA	scramble_BSA
15.005	T72	scramble	BSA	I1	I1_T72_scramble_BSA	scramble_BSA
14.7411	T72	scramble	BSA	I1	I1_T72_scramble_BSA	scramble_BSA
16.1675	T72	scramble	BSA	I1	I1_T72_scramble_BSA	scramble_BSA
15.5827	T72	scramble	BSA	I1	I1_T72_scramble_BSA	scramble_BSA
4.88992	T72	scramble	BSA	I1	I1_T72_scramble_BSA	scramble_BSA
11.9016	T72	scramble	BSA	I1	I1_T72_scramble_BSA	scramble_BSA
15.9694	T72	scramble	BSA	I1	I1_T72_scramble_BSA	scramble_BSA
13.3429	T72	scramble	BSA	I1	I1_T72_scramble_BSA	scramble_BSA
11.0187	T72	scramble	BSA	I1	I1_T72_scramble_BSA	scramble_BSA
14.644	T72	scramble	BSA	I1	I1_T72_scramble_BSA	scramble_BSA
12.575	T72	scramble	BSA	I1	I1_T72_scramble_BSA	scramble_BSA
12.4257	T72	scramble	BSA	I1	I1_T72_scramble_BSA	scramble_BSA
14.7232	T72	scramble	BSA	I1	I1_T72_scramble_BSA	scramble_BSA
11.5747	T72	scramble	BSA	I1	I1_T72_scramble_BSA	scramble_BSA
15.3355	T72	scramble	BSA	I1	I1_T72_scramble_BSA	scramble_BSA
9.45371	T72	scramble	BSA	I1	I1_T72_scramble_BSA	scramble_BSA
13.957	T72	scramble	BSA	I1	I1_T72_scramble_BSA	scramble_BSA
11.635	T72	scramble	BSA	I1	I1_T72_scramble_BSA	scramble_BSA
13.0748	T72	scramble	BSA	I1	I1_T72_scramble_BSA	scramble_BSA
11.2666	T72	scramble	BSA	I1	I1_T72_scramble_BSA	scramble_BSA
13.3088	T72	scramble	BSA	I1	I1_T72_scramble_BSA	scramble_BSA
11.8812	T72	scramble	BSA	I1	I1_T72_scramble_BSA	scramble_BSA
11.9528	T72	scramble	BSA	I1	I1_T72_scramble_BSA	scramble_BSA
10.5927	T72	scramble	BSA	I1	I1_T72_scramble_BSA	scramble_BSA
12.7664	T72	scramble	BSA	I1	I1_T72_scramble_BSA	scramble_BSA
10.2664	T72	scramble	BSA	I1	I1_T72_scramble_BSA	scramble_BSA
14.8937	T72	scramble	BSA	I1	I1_T72_scramble_BSA	scramble_BSA
13.7048	T72	scramble	BSA	I1	I1_T72_scramble_BSA	scramble_BSA
9.73007	T72	scramble	BSA	I1	I1_T72_scramble_BSA	scramble_BSA
16.3299	T72	scramble	BSA	I1	I1_T72_scramble_BSA	scramble_BSA
9.74334	T72	scramble	BSA	I1	I1_T72_scramble_BSA	scramble_BSA
14.8804	T72	scramble	BSA	I1	I1_T72_scramble_BSA	scramble_BSA
19.4162	T72	scramble	BSA	I1	I1_T72_scramble_BSA	scramble_BSA
14.7058	T72	scramble	BSA	I1	I1_T72_scramble_BSA	scramble_BSA
15.0101	T72	scramble	BSA	I1	I1_T72_scramble_BSA	scramble_BSA
14.2658	T72	scramble	BSA	I1	I1_T72_scramble_BSA	scramble_BSA
9.68192	T72	scramble	BSA	I1	I1_T72_scramble_BSA	scramble_BSA
14.921	T72	scramble	BSA	I1	I1_T72_scramble_BSA	scramble_BSA
13.3379	T72	scramble	BSA	I1	I1_T72_scramble_BSA	scramble_BSA
13.6025	T72	scramble	BSA	I1	I1_T72_scramble_BSA	scramble_BSA
11.2084	T72	scramble	BSA	I1	I1_T72_scramble_BSA	scramble_BSA
13.5276	T72	scramble	BSA	I1	I1_T72_scramble_BSA	scramble_BSA
14.1221	T72	scramble	BSA	I1	I1_T72_scramble_BSA	scramble_BSA
14.0225	T72	scramble	BSA	I1	I1_T72_scramble_BSA	scramble_BSA
14.8726	T72	scramble	BSA	I1	I1_T72_scramble_BSA	scramble_BSA
11.6832	T72	scramble	BSA	I1	I1_T72_scramble_BSA	scramble_BSA
13.0933	T72	scramble	BSA	I1	I1_T72_scramble_BSA	scramble_BSA
11.2604	T72	scramble	BSA	I1	I1_T72_scramble_BSA	scramble_BSA
10.0783	T72	scramble	BSA	I1	I1_T72_scramble_BSA	scramble_BSA
13.3323	T72	scramble	BSA	I1	I1_T72_scramble_BSA	scramble_BSA
11.0165	T72	scramble	BSA	I1	I1_T72_scramble_BSA	scramble_BSA
13.9868	T72	scramble	BSA	I1	I1_T72_scramble_BSA	scramble_BSA
9.34455	T72	scramble	BSA	I1	I1_T72_scramble_BSA	scramble_BSA
12.608	T72	scramble	BSA	I1	I1_T72_scramble_BSA	scramble_BSA
10.4084	T72	scramble	BSA	I1	I1_T72_scramble_BSA	scramble_BSA
16.2317	T72	scramble	BSA	I1	I1_T72_scramble_BSA	scramble_BSA
10.2919	T72	scramble	BSA	I1	I1_T72_scramble_BSA	scramble_BSA
16.4969	T72	scramble	BSA	I1	I1_T72_scramble_BSA	scramble_BSA
13.6325	T72	scramble	BSA	I1	I1_T72_scramble_BSA	scramble_BSA
11.2671	T72	scramble	BSA	I1	I1_T72_scramble_BSA	scramble_BSA
14.4576	T72	scramble	BSA	I1	I1_T72_scramble_BSA	scramble_BSA
7.74093	T72	scramble	BSA	I1	I1_T72_scramble_BSA	scramble_BSA
9.30149	T72	scramble	BSA	I1	I1_T72_scramble_BSA	scramble_BSA
14.2807	T72	scramble	BSA	I1	I1_T72_scramble_BSA	scramble_BSA
14.7314	T72	scramble	BSA	I1	I1_T72_scramble_BSA	scramble_BSA
15.0649	T72	scramble	BSA	I1	I1_T72_scramble_BSA	scramble_BSA
16.2981	T72	scramble	BSA	I1	I1_T72_scramble_BSA	scramble_BSA
17.888	T72	scramble	BSA	I1	I1_T72_scramble_BSA	scramble_BSA
11.7983	T72	scramble	BSA	I1	I1_T72_scramble_BSA	scramble_BSA
16.8055	T72	scramble	BSA	I1	I1_T72_scramble_BSA	scramble_BSA
14.0345	T72	scramble	BSA	I1	I1_T72_scramble_BSA	scramble_BSA
13.9827	T72	scramble	BSA	I1	I1_T72_scramble_BSA	scramble_BSA
12.1837	T72	scramble	BSA	I1	I1_T72_scramble_BSA	scramble_BSA
13.3857	T72	scramble	BSA	I1	I1_T72_scramble_BSA	scramble_BSA
9.25995	T72	scramble	BSA	I1	I1_T72_scramble_BSA	scramble_BSA
13.4865	T72	scramble	BSA	I1	I1_T72_scramble_BSA	scramble_BSA
13.8325	T72	scramble	BSA	I1	I1_T72_scramble_BSA	scramble_BSA
10.9179	T72	scramble	BSA	I1	I1_T72_scramble_BSA	scramble_BSA
13.836	T72	scramble	BSA	I1	I1_T72_scramble_BSA	scramble_BSA
12.0294	T72	scramble	BSA	I1	I1_T72_scramble_BSA	scramble_BSA
11.7268	T72	scramble	BSA	I1	I1_T72_scramble_BSA	scramble_BSA
11.0116	T72	scramble	BSA	I1	I1_T72_scramble_BSA	scramble_BSA
13.4935	T72	scramble	BSA	I1	I1_T72_scramble_BSA	scramble_BSA
13.2753	T72	scramble	BSA	I1	I1_T72_scramble_BSA	scramble_BSA
13.7478	T72	scramble	BSA	I1	I1_T72_scramble_BSA	scramble_BSA
11.3161	T72	scramble	BSA	I1	I1_T72_scramble_BSA	scramble_BSA
14.5825	T72	scramble	BSA	I1	I1_T72_scramble_BSA	scramble_BSA
15.737	T72	scramble	BSA	I1	I1_T72_scramble_BSA	scramble_BSA
15.8112	T72	scramble	BSA	I1	I1_T72_scramble_BSA	scramble_BSA
10.5919	T72	scramble	BSA	I1	I1_T72_scramble_BSA	scramble_BSA
15.5365	T72	scramble	BSA	I1	I1_T72_scramble_BSA	scramble_BSA
5.59894	T72	scramble	BSA	I1	I1_T72_scramble_BSA	scramble_BSA
8.76683	T72	scramble	BSA	I1	I1_T72_scramble_BSA	scramble_BSA
12.2698	T72	scramble	BSA	I1	I1_T72_scramble_BSA	scramble_BSA
13.7309	T72	scramble	BSA	I1	I1_T72_scramble_BSA	scramble_BSA
12.7141	T72	scramble	BSA	I1	I1_T72_scramble_BSA	scramble_BSA
16.146	T72	scramble	BSA	I1	I1_T72_scramble_BSA	scramble_BSA
17.773	T72	scramble	BSA	I1	I1_T72_scramble_BSA	scramble_BSA
15.0095	T72	scramble	BSA	I1	I1_T72_scramble_BSA	scramble_BSA
13.1439	T72	scramble	BSA	I1	I1_T72_scramble_BSA	scramble_BSA
13.025	T72	scramble	BSA	I1	I1_T72_scramble_BSA	scramble_BSA
13.4927	T72	scramble	BSA	I1	I1_T72_scramble_BSA	scramble_BSA
10.6959	T72	scramble	BSA	I1	I1_T72_scramble_BSA	scramble_BSA
14.1136	T72	scramble	BSA	I1	I1_T72_scramble_BSA	scramble_BSA
13.6283	T72	scramble	BSA	I1	I1_T72_scramble_BSA	scramble_BSA
13.6492	T72	scramble	BSA	I1	I1_T72_scramble_BSA	scramble_BSA
13.2708	T72	scramble	BSA	I1	I1_T72_scramble_BSA	scramble_BSA
14.5856	T72	scramble	BSA	I1	I1_T72_scramble_BSA	scramble_BSA
11.8403	T72	scramble	BSA	I1	I1_T72_scramble_BSA	scramble_BSA
12.0308	T72	scramble	BSA	I1	I1_T72_scramble_BSA	scramble_BSA
11.7229	T72	scramble	BSA	I1	I1_T72_scramble_BSA	scramble_BSA
16.2024	T72	scramble	BSA	I1	I1_T72_scramble_BSA	scramble_BSA
13.1447	T72	scramble	BSA	I1	I1_T72_scramble_BSA	scramble_BSA
13.1678	T72	scramble	BSA	I1	I1_T72_scramble_BSA	scramble_BSA
13.1115	T72	scramble	BSA	I1	I1_T72_scramble_BSA	scramble_BSA
10.2194	T72	scramble	BSA	I1	I1_T72_scramble_BSA	scramble_BSA
13.007	T72	scramble	BSA	I1	I1_T72_scramble_BSA	scramble_BSA
15.0319	T72	scramble	BSA	I1	I1_T72_scramble_BSA	scramble_BSA
17.2187	T72	scramble	BSA	I1	I1_T72_scramble_BSA	scramble_BSA
15.6941	T72	scramble	BSA	I1	I1_T72_scramble_BSA	scramble_BSA
16.4375	T72	scramble	BSA	I1	I1_T72_scramble_BSA	scramble_BSA
11.849	T72	scramble	BSA	I1	I1_T72_scramble_BSA	scramble_BSA
15.8209	T72	scramble	BSA	I1	I1_T72_scramble_BSA	scramble_BSA
8.49528	T72	scramble	BSA	I1	I1_T72_scramble_BSA	scramble_BSA
13.1412	T72	scramble	BSA	I1	I1_T72_scramble_BSA	scramble_BSA
13.6855	T72	scramble	BSA	I1	I1_T72_scramble_BSA	scramble_BSA
14.0845	T72	scramble	BSA	I1	I1_T72_scramble_BSA	scramble_BSA
16.2435	T72	scramble	BSA	I1	I1_T72_scramble_BSA	scramble_BSA
16.1774	T72	scramble	BSA	I1	I1_T72_scramble_BSA	scramble_BSA
16.799	T72	scramble	BSA	I1	I1_T72_scramble_BSA	scramble_BSA
12.7198	T72	scramble	BSA	I1	I1_T72_scramble_BSA	scramble_BSA
12.7536	T72	scramble	BSA	I1	I1_T72_scramble_BSA	scramble_BSA
12.1267	T72	scramble	BSA	I1	I1_T72_scramble_BSA	scramble_BSA
15.1258	T72	scramble	BSA	I1	I1_T72_scramble_BSA	scramble_BSA
15.3946	T72	scramble	BSA	I1	I1_T72_scramble_BSA	scramble_BSA
9.37483	T72	scramble	BSA	I1	I1_T72_scramble_BSA	scramble_BSA
15.3171	T72	scramble	BSA	I1	I1_T72_scramble_BSA	scramble_BSA
12.4925	T72	scramble	BSA	I1	I1_T72_scramble_BSA	scramble_BSA
14.0143	T72	scramble	BSA	I1	I1_T72_scramble_BSA	scramble_BSA
12.4161	T72	scramble	BSA	I1	I1_T72_scramble_BSA	scramble_BSA
13.0322	T72	scramble	BSA	I1	I1_T72_scramble_BSA	scramble_BSA
15.3062	T72	scramble	BSA	I1	I1_T72_scramble_BSA	scramble_BSA
13.6397	T72	scramble	BSA	I1	I1_T72_scramble_BSA	scramble_BSA
13.9086	T72	scramble	BSA	I1	I1_T72_scramble_BSA	scramble_BSA
14.5911	T72	scramble	BSA	I1	I1_T72_scramble_BSA	scramble_BSA
10.94	T72	scramble	BSA	I1	I1_T72_scramble_BSA	scramble_BSA
13.3951	T72	scramble	BSA	I1	I1_T72_scramble_BSA	scramble_BSA
16.2057	T72	scramble	BSA	I1	I1_T72_scramble_BSA	scramble_BSA
14.6015	T72	scramble	BSA	I1	I1_T72_scramble_BSA	scramble_BSA
9.06025	T72	scramble	BSA	I1	I1_T72_scramble_BSA	scramble_BSA
12.8382	T72	scramble	BSA	I1	I1_T72_scramble_BSA	scramble_BSA
10.4727	T72	scramble	BSA	I1	I1_T72_scramble_BSA	scramble_BSA
17.9487	T72	scramble	BSA	I1	I1_T72_scramble_BSA	scramble_BSA
10.9638	T72	scramble	BSA	I1	I1_T72_scramble_BSA	scramble_BSA
18.392	T72	scramble	BSA	I1	I1_T72_scramble_BSA	scramble_BSA
14.2069	T72	scramble	BSA	I1	I1_T72_scramble_BSA	scramble_BSA
13.8095	T72	scramble	BSA	I1	I1_T72_scramble_BSA	scramble_BSA
12.3333	T72	scramble	BSA	I1	I1_T72_scramble_BSA	scramble_BSA
13.1835	T72	scramble	BSA	I1	I1_T72_scramble_BSA	scramble_BSA
15.8994	T72	scramble	BSA	I1	I1_T72_scramble_BSA	scramble_BSA
14.0176	T72	scramble	BSA	I1	I1_T72_scramble_BSA	scramble_BSA
10.9372	T72	scramble	BSA	I1	I1_T72_scramble_BSA	scramble_BSA
15.9867	T72	scramble	BSA	I1	I1_T72_scramble_BSA	scramble_BSA
14.814	T72	scramble	BSA	I1	I1_T72_scramble_BSA	scramble_BSA
15.9618	T72	scramble	BSA	I1	I1_T72_scramble_BSA	scramble_BSA
15.1389	T72	scramble	BSA	I1	I1_T72_scramble_BSA	scramble_BSA
12.7263	T72	scramble	BSA	I1	I1_T72_scramble_BSA	scramble_BSA
15.3288	T72	scramble	BSA	I1	I1_T72_scramble_BSA	scramble_BSA
12.0919	T72	scramble	BSA	I1	I1_T72_scramble_BSA	scramble_BSA
13.114	T72	scramble	BSA	I1	I1_T72_scramble_BSA	scramble_BSA
12.3139	T72	scramble	BSA	I1	I1_T72_scramble_BSA	scramble_BSA
14.7495	T72	scramble	BSA	I1	I1_T72_scramble_BSA	scramble_BSA
12.5829	T72	scramble	BSA	I1	I1_T72_scramble_BSA	scramble_BSA
15.3514	T72	scramble	BSA	I1	I1_T72_scramble_BSA	scramble_BSA
11.96	T72	scramble	BSA	I1	I1_T72_scramble_BSA	scramble_BSA
14.2277	T72	scramble	BSA	I1	I1_T72_scramble_BSA	scramble_BSA
14.2224	T72	scramble	BSA	I1	I1_T72_scramble_BSA	scramble_BSA
15.7837	T72	scramble	BSA	I1	I1_T72_scramble_BSA	scramble_BSA
14.9367	T72	scramble	BSA	I1	I1_T72_scramble_BSA	scramble_BSA
12.7677	T72	scramble	BSA	I1	I1_T72_scramble_BSA	scramble_BSA
10.4139	T72	scramble	BSA	I1	I1_T72_scramble_BSA	scramble_BSA
11.4669	T72	scramble	BSA	I1	I1_T72_scramble_BSA	scramble_BSA
11.7179	T72	scramble	BSA	I1	I1_T72_scramble_BSA	scramble_BSA
11.3722	T72	scramble	BSA	I1	I1_T72_scramble_BSA	scramble_BSA
11.7769	T72	scramble	BSA	I1	I1_T72_scramble_BSA	scramble_BSA
13.5278	T72	scramble	BSA	I1	I1_T72_scramble_BSA	scramble_BSA
10.8076	T72	scramble	BSA	I1	I1_T72_scramble_BSA	scramble_BSA
14.3853	T72	scramble	BSA	I1	I1_T72_scramble_BSA	scramble_BSA
9.80274	T72	scramble	BSA	I1	I1_T72_scramble_BSA	scramble_BSA
12.4426	T72	scramble	BSA	I1	I1_T72_scramble_BSA	scramble_BSA
14.0373	T72	scramble	BSA	I1	I1_T72_scramble_BSA	scramble_BSA
11.2295	T72	scramble	BSA	I1	I1_T72_scramble_BSA	scramble_BSA
11.6864	T72	scramble	BSA	I1	I1_T72_scramble_BSA	scramble_BSA
14.972	T72	scramble	BSA	I1	I1_T72_scramble_BSA	scramble_BSA
11.6863	T72	scramble	BSA	I1	I1_T72_scramble_BSA	scramble_BSA
14.2949	T72	scramble	BSA	I1	I1_T72_scramble_BSA	scramble_BSA
12.2173	T72	scramble	BSA	I1	I1_T72_scramble_BSA	scramble_BSA
13.7422	T72	scramble	BSA	I1	I1_T72_scramble_BSA	scramble_BSA
13.2235	T72	scramble	BSA	I1	I1_T72_scramble_BSA	scramble_BSA
9.61917	T72	scramble	BSA	I1	I1_T72_scramble_BSA	scramble_BSA
14.7804	T72	scramble	BSA	I1	I1_T72_scramble_BSA	scramble_BSA
9.7475	T72	scramble	BSA	I1	I1_T72_scramble_BSA	scramble_BSA
15.4334	T72	scramble	BSA	I1	I1_T72_scramble_BSA	scramble_BSA
12.4534	T72	scramble	BSA	I1	I1_T72_scramble_BSA	scramble_BSA
15.41	T72	scramble	BSA	I1	I1_T72_scramble_BSA	scramble_BSA
12.3905	T72	scramble	BSA	I1	I1_T72_scramble_BSA	scramble_BSA
13.7619	T72	scramble	BSA	I1	I1_T72_scramble_BSA	scramble_BSA
14.0901	T72	scramble	BSA	I1	I1_T72_scramble_BSA	scramble_BSA
13.7966	T72	scramble	BSA	I1	I1_T72_scramble_BSA	scramble_BSA
13.9528	T72	scramble	BSA	I1	I1_T72_scramble_BSA	scramble_BSA
14.5634	T72	scramble	BSA	I1	I1_T72_scramble_BSA	scramble_BSA
11.7723	T72	scramble	BSA	I1	I1_T72_scramble_BSA	scramble_BSA
14.3463	T72	scramble	BSA	I1	I1_T72_scramble_BSA	scramble_BSA
9.84255	T72	scramble	BSA	I1	I1_T72_scramble_BSA	scramble_BSA
16.1233	T72	scramble	BSA	I1	I1_T72_scramble_BSA	scramble_BSA
10.4957	T72	scramble	BSA	I1	I1_T72_scramble_BSA	scramble_BSA
15.4436	T72	scramble	BSA	I1	I1_T72_scramble_BSA	scramble_BSA
10.8475	T72	scramble	BSA	I1	I1_T72_scramble_BSA	scramble_BSA
9.92244	T72	scramble	BSA	I1	I1_T72_scramble_BSA	scramble_BSA
16.2188	T72	scramble	BSA	I1	I1_T72_scramble_BSA	scramble_BSA
13.5826	T72	scramble	BSA	I1	I1_T72_scramble_BSA	scramble_BSA
16.2259	T72	scramble	BSA	I1	I1_T72_scramble_BSA	scramble_BSA
13.0719	T72	scramble	BSA	I1	I1_T72_scramble_BSA	scramble_BSA
9.24731	T72	scramble	BSA	I1	I1_T72_scramble_BSA	scramble_BSA
12.3055	T72	scramble	BSA	I1	I1_T72_scramble_BSA	scramble_BSA
16.2641	T72	scramble	BSA	I1	I1_T72_scramble_BSA	scramble_BSA
15.3482	T72	scramble	BSA	I1	I1_T72_scramble_BSA	scramble_BSA
12.1578	T72	scramble	BSA	I1	I1_T72_scramble_BSA	scramble_BSA
16.0988	T72	scramble	BSA	I1	I1_T72_scramble_BSA	scramble_BSA
12.2516	T72	scramble	BSA	I1	I1_T72_scramble_BSA	scramble_BSA
10.4568	T72	scramble	BSA	I1	I1_T72_scramble_BSA	scramble_BSA
14.78	T72	scramble	BSA	I1	I1_T72_scramble_BSA	scramble_BSA
10.5908	T72	scramble	BSA	I1	I1_T72_scramble_BSA	scramble_BSA
14.7797	T72	scramble	BSA	I1	I1_T72_scramble_BSA	scramble_BSA
11.613	T72	scramble	BSA	I1	I1_T72_scramble_BSA	scramble_BSA
15.53	T72	scramble	BSA	I1	I1_T72_scramble_BSA	scramble_BSA
11.631	T72	scramble	BSA	I1	I1_T72_scramble_BSA	scramble_BSA
16.5044	T72	scramble	BSA	I1	I1_T72_scramble_BSA	scramble_BSA
14.1013	T72	scramble	BSA	I1	I1_T72_scramble_BSA	scramble_BSA
9.31115	T72	scramble	BSA	I1	I1_T72_scramble_BSA	scramble_BSA
14.0759	T72	scramble	BSA	I1	I1_T72_scramble_BSA	scramble_BSA
14.8083	T72	scramble	BSA	I1	I1_T72_scramble_BSA	scramble_BSA
10.5047	T72	scramble	BSA	I1	I1_T72_scramble_BSA	scramble_BSA
14.5912	T72	scramble	BSA	I1	I1_T72_scramble_BSA	scramble_BSA
9.62005	T72	scramble	BSA	I1	I1_T72_scramble_BSA	scramble_BSA
16.2933	T72	scramble	BSA	I1	I1_T72_scramble_BSA	scramble_BSA
14.2361	T72	scramble	BSA	I1	I1_T72_scramble_BSA	scramble_BSA
10.7543	T72	scramble	BSA	I1	I1_T72_scramble_BSA	scramble_BSA
12.7558	T72	scramble	BSA	I1	I1_T72_scramble_BSA	scramble_BSA
9.59005	T72	scramble	BSA	I1	I1_T72_scramble_BSA	scramble_BSA
12.4881	T72	scramble	BSA	I1	I1_T72_scramble_BSA	scramble_BSA
11.1706	T72	scramble	BSA	I1	I1_T72_scramble_BSA	scramble_BSA
12.8156	T72	scramble	BSA	I1	I1_T72_scramble_BSA	scramble_BSA
15.574	T72	scramble	BSA	I1	I1_T72_scramble_BSA	scramble_BSA
9.24509	T72	scramble	BSA	I1	I1_T72_scramble_BSA	scramble_BSA
11.0233	T72	scramble	BSA	I1	I1_T72_scramble_BSA	scramble_BSA
16.1326	T72	scramble	BSA	I1	I1_T72_scramble_BSA	scramble_BSA
10.0877	T72	scramble	BSA	I1	I1_T72_scramble_BSA	scramble_BSA
15.6324	T72	scramble	BSA	I1	I1_T72_scramble_BSA	scramble_BSA
11.5811	T72	scramble	BSA	I1	I1_T72_scramble_BSA	scramble_BSA
10.1023	T72	scramble	BSA	I1	I1_T72_scramble_BSA	scramble_BSA
11.9017	T72	scramble	BSA	I1	I1_T72_scramble_BSA	scramble_BSA
12.7675	T72	scramble	BSA	I1	I1_T72_scramble_BSA	scramble_BSA
9.58935	T72	scramble	BSA	I1	I1_T72_scramble_BSA	scramble_BSA
11.7508	T72	scramble	BSA	I1	I1_T72_scramble_BSA	scramble_BSA
11.679	T72	scramble	BSA	I1	I1_T72_scramble_BSA	scramble_BSA
13.931	T72	scramble	BSA	I1	I1_T72_scramble_BSA	scramble_BSA
7.46687	T72	scramble	BSA	I1	I1_T72_scramble_BSA	scramble_BSA
15.564	T72	scramble	BSA	I1	I1_T72_scramble_BSA	scramble_BSA
15.8986	T72	scramble	BSA	I1	I1_T72_scramble_BSA	scramble_BSA
15.8715	T72	scramble	BSA	I1	I1_T72_scramble_BSA	scramble_BSA
12.543	T72	scramble	BSA	I1	I1_T72_scramble_BSA	scramble_BSA
13.5475	T72	scramble	BSA	I1	I1_T72_scramble_BSA	scramble_BSA
12.4167	T72	scramble	BSA	I1	I1_T72_scramble_BSA	scramble_BSA
12.0803	T72	scramble	BSA	I2	I2_T72_scramble_BSA	scramble_BSA
15.3443	T72	scramble	BSA	I2	I2_T72_scramble_BSA	scramble_BSA
12.7134	T72	scramble	BSA	I2	I2_T72_scramble_BSA	scramble_BSA
13.0775	T72	scramble	BSA	I2	I2_T72_scramble_BSA	scramble_BSA
10.4539	T72	scramble	BSA	I2	I2_T72_scramble_BSA	scramble_BSA
11.8725	T72	scramble	BSA	I2	I2_T72_scramble_BSA	scramble_BSA
11.1838	T72	scramble	BSA	I2	I2_T72_scramble_BSA	scramble_BSA
8.04229	T72	scramble	BSA	I2	I2_T72_scramble_BSA	scramble_BSA
10.5279	T72	scramble	BSA	I2	I2_T72_scramble_BSA	scramble_BSA
14.5531	T72	scramble	BSA	I2	I2_T72_scramble_BSA	scramble_BSA
16.1802	T72	scramble	BSA	I2	I2_T72_scramble_BSA	scramble_BSA
11.0465	T72	scramble	BSA	I2	I2_T72_scramble_BSA	scramble_BSA
15.3138	T72	scramble	BSA	I2	I2_T72_scramble_BSA	scramble_BSA
11.4778	T72	scramble	BSA	I2	I2_T72_scramble_BSA	scramble_BSA
12.5648	T72	scramble	BSA	I2	I2_T72_scramble_BSA	scramble_BSA
10.0951	T72	scramble	BSA	I2	I2_T72_scramble_BSA	scramble_BSA
11.0715	T72	scramble	BSA	I2	I2_T72_scramble_BSA	scramble_BSA
10.8323	T72	scramble	BSA	I2	I2_T72_scramble_BSA	scramble_BSA
10.2156	T72	scramble	BSA	I2	I2_T72_scramble_BSA	scramble_BSA
10.7155	T72	scramble	BSA	I2	I2_T72_scramble_BSA	scramble_BSA
14.5964	T72	scramble	BSA	I2	I2_T72_scramble_BSA	scramble_BSA
14.2155	T72	scramble	BSA	I2	I2_T72_scramble_BSA	scramble_BSA
10.601	T72	scramble	BSA	I2	I2_T72_scramble_BSA	scramble_BSA
13.2355	T72	scramble	BSA	I2	I2_T72_scramble_BSA	scramble_BSA
11.831	T72	scramble	BSA	I2	I2_T72_scramble_BSA	scramble_BSA
14.1554	T72	scramble	BSA	I2	I2_T72_scramble_BSA	scramble_BSA
7.14901	T72	scramble	BSA	I2	I2_T72_scramble_BSA	scramble_BSA
8.84357	T72	scramble	BSA	I2	I2_T72_scramble_BSA	scramble_BSA
11.8495	T72	scramble	BSA	I2	I2_T72_scramble_BSA	scramble_BSA
10.8231	T72	scramble	BSA	I2	I2_T72_scramble_BSA	scramble_BSA
8.09496	T72	scramble	BSA	I2	I2_T72_scramble_BSA	scramble_BSA
14.466	T72	scramble	BSA	I2	I2_T72_scramble_BSA	scramble_BSA
13.4456	T72	scramble	BSA	I2	I2_T72_scramble_BSA	scramble_BSA
13.731	T72	scramble	BSA	I2	I2_T72_scramble_BSA	scramble_BSA
10.3379	T72	scramble	BSA	I2	I2_T72_scramble_BSA	scramble_BSA
13.6826	T72	scramble	BSA	I2	I2_T72_scramble_BSA	scramble_BSA
11.7737	T72	scramble	BSA	I2	I2_T72_scramble_BSA	scramble_BSA
14.3192	T72	scramble	BSA	I2	I2_T72_scramble_BSA	scramble_BSA
7.15357	T72	scramble	BSA	I2	I2_T72_scramble_BSA	scramble_BSA
13.9928	T72	scramble	BSA	I2	I2_T72_scramble_BSA	scramble_BSA
13.062	T72	scramble	BSA	I2	I2_T72_scramble_BSA	scramble_BSA
11.0405	T72	scramble	BSA	I2	I2_T72_scramble_BSA	scramble_BSA
13.5571	T72	scramble	BSA	I2	I2_T72_scramble_BSA	scramble_BSA
9.93787	T72	scramble	BSA	I2	I2_T72_scramble_BSA	scramble_BSA
12.322	T72	scramble	BSA	I2	I2_T72_scramble_BSA	scramble_BSA
16.5957	T72	scramble	BSA	I2	I2_T72_scramble_BSA	scramble_BSA
2.81612	T72	scramble	BSA	I2	I2_T72_scramble_BSA	scramble_BSA
10.9931	T72	scramble	BSA	I2	I2_T72_scramble_BSA	scramble_BSA
16.2393	T72	scramble	BSA	I2	I2_T72_scramble_BSA	scramble_BSA
14.9997	T72	scramble	BSA	I2	I2_T72_scramble_BSA	scramble_BSA
14.4842	T72	scramble	BSA	I2	I2_T72_scramble_BSA	scramble_BSA
37.1983	T72	scramble	BSA	I2	I2_T72_scramble_BSA	scramble_BSA
10.3593	T72	scramble	BSA	I2	I2_T72_scramble_BSA	scramble_BSA
8.70663	T72	scramble	BSA	I2	I2_T72_scramble_BSA	scramble_BSA
10.893	T72	scramble	BSA	I2	I2_T72_scramble_BSA	scramble_BSA
9.82591	T72	scramble	BSA	I2	I2_T72_scramble_BSA	scramble_BSA
10.0647	T72	scramble	BSA	I2	I2_T72_scramble_BSA	scramble_BSA
14.4302	T72	scramble	BSA	I2	I2_T72_scramble_BSA	scramble_BSA
11.5423	T72	scramble	BSA	I2	I2_T72_scramble_BSA	scramble_BSA
37.214	T72	scramble	BSA	I2	I2_T72_scramble_BSA	scramble_BSA
9.89488	T72	scramble	BSA	I2	I2_T72_scramble_BSA	scramble_BSA
12.8137	T72	scramble	BSA	I2	I2_T72_scramble_BSA	scramble_BSA
14.9586	T72	scramble	BSA	I2	I2_T72_scramble_BSA	scramble_BSA
15.7721	T72	scramble	BSA	I2	I2_T72_scramble_BSA	scramble_BSA
37.1517	T72	scramble	BSA	I2	I2_T72_scramble_BSA	scramble_BSA
10.2483	T72	scramble	BSA	I2	I2_T72_scramble_BSA	scramble_BSA
9.50655	T72	scramble	BSA	I2	I2_T72_scramble_BSA	scramble_BSA
10.992	T72	scramble	BSA	I2	I2_T72_scramble_BSA	scramble_BSA
11.0369	T72	scramble	BSA	I2	I2_T72_scramble_BSA	scramble_BSA
12.3205	T72	scramble	BSA	I2	I2_T72_scramble_BSA	scramble_BSA
11.7884	T72	scramble	BSA	I2	I2_T72_scramble_BSA	scramble_BSA
12.674	T72	scramble	BSA	I2	I2_T72_scramble_BSA	scramble_BSA
37.2245	T72	scramble	BSA	I2	I2_T72_scramble_BSA	scramble_BSA
8.21694	T72	scramble	BSA	I2	I2_T72_scramble_BSA	scramble_BSA
12.4276	T72	scramble	BSA	I2	I2_T72_scramble_BSA	scramble_BSA
15.224	T72	scramble	BSA	I2	I2_T72_scramble_BSA	scramble_BSA
14.3876	T72	scramble	BSA	I2	I2_T72_scramble_BSA	scramble_BSA
8.42682	T72	scramble	BSA	I2	I2_T72_scramble_BSA	scramble_BSA
6.80706	T72	scramble	BSA	I2	I2_T72_scramble_BSA	scramble_BSA
13.4303	T72	scramble	BSA	I2	I2_T72_scramble_BSA	scramble_BSA
10.7967	T72	scramble	BSA	I2	I2_T72_scramble_BSA	scramble_BSA
7.32217	T72	scramble	BSA	I2	I2_T72_scramble_BSA	scramble_BSA
12.229	T72	scramble	BSA	I2	I2_T72_scramble_BSA	scramble_BSA
14.0804	T72	scramble	BSA	I2	I2_T72_scramble_BSA	scramble_BSA
11.879	T72	scramble	BSA	I2	I2_T72_scramble_BSA	scramble_BSA
37.213	T72	scramble	BSA	I2	I2_T72_scramble_BSA	scramble_BSA
10.9904	T72	scramble	BSA	I2	I2_T72_scramble_BSA	scramble_BSA
12.8036	T72	scramble	BSA	I2	I2_T72_scramble_BSA	scramble_BSA
11.5673	T72	scramble	BSA	I2	I2_T72_scramble_BSA	scramble_BSA
14.7811	T72	scramble	BSA	I2	I2_T72_scramble_BSA	scramble_BSA
8.5818	T72	scramble	BSA	I2	I2_T72_scramble_BSA	scramble_BSA
10.5736	T72	scramble	BSA	I2	I2_T72_scramble_BSA	scramble_BSA
11.1355	T72	scramble	BSA	I2	I2_T72_scramble_BSA	scramble_BSA
7.95106	T72	scramble	BSA	I2	I2_T72_scramble_BSA	scramble_BSA
9.78895	T72	scramble	BSA	I2	I2_T72_scramble_BSA	scramble_BSA
10.5892	T72	scramble	BSA	I2	I2_T72_scramble_BSA	scramble_BSA
11.7384	T72	scramble	BSA	I2	I2_T72_scramble_BSA	scramble_BSA
11.5658	T72	scramble	BSA	I2	I2_T72_scramble_BSA	scramble_BSA
12.1946	T72	scramble	BSA	I2	I2_T72_scramble_BSA	scramble_BSA
11.485	T72	scramble	BSA	I2	I2_T72_scramble_BSA	scramble_BSA
14.8636	T72	scramble	BSA	I2	I2_T72_scramble_BSA	scramble_BSA
37.1685	T72	scramble	BSA	I2	I2_T72_scramble_BSA	scramble_BSA
8.78916	T72	scramble	BSA	I2	I2_T72_scramble_BSA	scramble_BSA
11.8367	T72	scramble	BSA	I2	I2_T72_scramble_BSA	scramble_BSA
12.9144	T72	scramble	BSA	I2	I2_T72_scramble_BSA	scramble_BSA
9.97158	T72	scramble	BSA	I2	I2_T72_scramble_BSA	scramble_BSA
10.9762	T72	scramble	BSA	I2	I2_T72_scramble_BSA	scramble_BSA
9.17836	T72	scramble	BSA	I2	I2_T72_scramble_BSA	scramble_BSA
14.3033	T72	scramble	BSA	I2	I2_T72_scramble_BSA	scramble_BSA
15.0441	T72	scramble	BSA	I2	I2_T72_scramble_BSA	scramble_BSA
10.8439	T72	scramble	BSA	I2	I2_T72_scramble_BSA	scramble_BSA
13.7702	T72	scramble	BSA	I2	I2_T72_scramble_BSA	scramble_BSA
16.2286	T72	scramble	BSA	I2	I2_T72_scramble_BSA	scramble_BSA
12.1613	T72	scramble	BSA	I2	I2_T72_scramble_BSA	scramble_BSA
37.1474	T72	scramble	BSA	I2	I2_T72_scramble_BSA	scramble_BSA
12.6754	T72	scramble	BSA	I2	I2_T72_scramble_BSA	scramble_BSA
13.2825	T72	scramble	BSA	I2	I2_T72_scramble_BSA	scramble_BSA
12.6161	T72	scramble	BSA	I2	I2_T72_scramble_BSA	scramble_BSA
9.97491	T72	scramble	BSA	I2	I2_T72_scramble_BSA	scramble_BSA
10.4615	T72	scramble	BSA	I2	I2_T72_scramble_BSA	scramble_BSA
13.7947	T72	scramble	BSA	I2	I2_T72_scramble_BSA	scramble_BSA
14.3146	T72	scramble	BSA	I2	I2_T72_scramble_BSA	scramble_BSA
37.1708	T72	scramble	BSA	I2	I2_T72_scramble_BSA	scramble_BSA
10.3373	T72	scramble	BSA	I2	I2_T72_scramble_BSA	scramble_BSA
13.588	T72	scramble	BSA	I2	I2_T72_scramble_BSA	scramble_BSA
15.424	T72	scramble	BSA	I2	I2_T72_scramble_BSA	scramble_BSA
10.7113	T72	scramble	BSA	I2	I2_T72_scramble_BSA	scramble_BSA
35.7659	T72	scramble	BSA	I2	I2_T72_scramble_BSA	scramble_BSA
11.3924	T72	scramble	BSA	I2	I2_T72_scramble_BSA	scramble_BSA
11.1113	T72	scramble	BSA	I2	I2_T72_scramble_BSA	scramble_BSA
11.2676	T72	scramble	BSA	I2	I2_T72_scramble_BSA	scramble_BSA
11.503	T72	scramble	BSA	I2	I2_T72_scramble_BSA	scramble_BSA
10.5907	T72	scramble	BSA	I2	I2_T72_scramble_BSA	scramble_BSA
11.4911	T72	scramble	BSA	I2	I2_T72_scramble_BSA	scramble_BSA
21.4727	T72	scramble	BSA	I2	I2_T72_scramble_BSA	scramble_BSA
9.36615	T72	scramble	BSA	I2	I2_T72_scramble_BSA	scramble_BSA
12.478	T72	scramble	BSA	I2	I2_T72_scramble_BSA	scramble_BSA
11.4757	T72	scramble	BSA	I2	I2_T72_scramble_BSA	scramble_BSA
17.4348	T72	scramble	BSA	I2	I2_T72_scramble_BSA	scramble_BSA
12.0313	T72	scramble	BSA	I2	I2_T72_scramble_BSA	scramble_BSA
8.93073	T72	scramble	BSA	I2	I2_T72_scramble_BSA	scramble_BSA
12.5626	T72	scramble	BSA	I2	I2_T72_scramble_BSA	scramble_BSA
12.6621	T72	scramble	BSA	I2	I2_T72_scramble_BSA	scramble_BSA
11.7159	T72	scramble	BSA	I2	I2_T72_scramble_BSA	scramble_BSA
8.3543	T72	scramble	BSA	I2	I2_T72_scramble_BSA	scramble_BSA
11.1128	T72	scramble	BSA	I2	I2_T72_scramble_BSA	scramble_BSA
17.2145	T72	scramble	BSA	I2	I2_T72_scramble_BSA	scramble_BSA
15.1988	T72	scramble	BSA	I2	I2_T72_scramble_BSA	scramble_BSA
10.1359	T72	scramble	BSA	I2	I2_T72_scramble_BSA	scramble_BSA
9.72228	T72	scramble	BSA	I2	I2_T72_scramble_BSA	scramble_BSA
13.7174	T72	scramble	BSA	I2	I2_T72_scramble_BSA	scramble_BSA
8.59936	T72	scramble	BSA	I2	I2_T72_scramble_BSA	scramble_BSA
7.97498	T72	scramble	BSA	I2	I2_T72_scramble_BSA	scramble_BSA
11.9199	T72	scramble	BSA	I2	I2_T72_scramble_BSA	scramble_BSA
12.7699	T72	scramble	BSA	I2	I2_T72_scramble_BSA	scramble_BSA
12.6931	T72	scramble	BSA	I2	I2_T72_scramble_BSA	scramble_BSA
11.4608	T72	scramble	BSA	I2	I2_T72_scramble_BSA	scramble_BSA
12.9816	T72	scramble	BSA	I2	I2_T72_scramble_BSA	scramble_BSA
11.562	T72	scramble	BSA	I2	I2_T72_scramble_BSA	scramble_BSA
44.45	T72	scramble	BSA	I2	I2_T72_scramble_BSA	scramble_BSA
10.8673	T72	scramble	BSA	I2	I2_T72_scramble_BSA	scramble_BSA
14.5557	T72	scramble	BSA	I2	I2_T72_scramble_BSA	scramble_BSA
15.8853	T72	scramble	BSA	I2	I2_T72_scramble_BSA	scramble_BSA
8.52283	T72	scramble	BSA	I2	I2_T72_scramble_BSA	scramble_BSA
9.84166	T72	scramble	BSA	I2	I2_T72_scramble_BSA	scramble_BSA
9.89219	T72	scramble	BSA	I2	I2_T72_scramble_BSA	scramble_BSA
13.251	T72	scramble	BSA	I2	I2_T72_scramble_BSA	scramble_BSA
12.6702	T72	scramble	BSA	I2	I2_T72_scramble_BSA	scramble_BSA
8.13606	T72	scramble	BSA	I2	I2_T72_scramble_BSA	scramble_BSA
9.98038	T72	scramble	BSA	I2	I2_T72_scramble_BSA	scramble_BSA
14.5016	T72	scramble	BSA	I2	I2_T72_scramble_BSA	scramble_BSA
8.84362	T72	scramble	BSA	I2	I2_T72_scramble_BSA	scramble_BSA
14.3625	T72	scramble	BSA	I2	I2_T72_scramble_BSA	scramble_BSA
14.6914	T72	scramble	BSA	I2	I2_T72_scramble_BSA	scramble_BSA
11.629	T72	scramble	BSA	I2	I2_T72_scramble_BSA	scramble_BSA
2.08477	T72	scramble	BSA	I2	I2_T72_scramble_BSA	scramble_BSA
10.8995	T72	scramble	BSA	I2	I2_T72_scramble_BSA	scramble_BSA
11.1002	T72	scramble	BSA	I2	I2_T72_scramble_BSA	scramble_BSA
13.967	T72	scramble	BSA	I2	I2_T72_scramble_BSA	scramble_BSA
7.67219	T72	scramble	BSA	I2	I2_T72_scramble_BSA	scramble_BSA
9.09265	T72	scramble	BSA	I2	I2_T72_scramble_BSA	scramble_BSA
11.929	T72	scramble	BSA	I2	I2_T72_scramble_BSA	scramble_BSA
14.5434	T72	scramble	BSA	I2	I2_T72_scramble_BSA	scramble_BSA
51.0229	T72	scramble	BSA	I2	I2_T72_scramble_BSA	scramble_BSA
11.5035	T72	scramble	BSA	I2	I2_T72_scramble_BSA	scramble_BSA
12.5029	T72	scramble	BSA	I2	I2_T72_scramble_BSA	scramble_BSA
11.0376	T72	scramble	BSA	I2	I2_T72_scramble_BSA	scramble_BSA
16.01	T72	scramble	BSA	I2	I2_T72_scramble_BSA	scramble_BSA
37.2128	T72	scramble	BSA	I2	I2_T72_scramble_BSA	scramble_BSA
10.0313	T72	scramble	BSA	I2	I2_T72_scramble_BSA	scramble_BSA
9.07176	T72	scramble	BSA	I2	I2_T72_scramble_BSA	scramble_BSA
12.422	T72	scramble	BSA	I2	I2_T72_scramble_BSA	scramble_BSA
7.66837	T72	scramble	BSA	I2	I2_T72_scramble_BSA	scramble_BSA
9.01915	T72	scramble	BSA	I2	I2_T72_scramble_BSA	scramble_BSA
9.69904	T72	scramble	BSA	I2	I2_T72_scramble_BSA	scramble_BSA
11.7782	T72	scramble	BSA	I2	I2_T72_scramble_BSA	scramble_BSA
13.1318	T72	scramble	BSA	I2	I2_T72_scramble_BSA	scramble_BSA
12.5167	T72	scramble	BSA	I2	I2_T72_scramble_BSA	scramble_BSA
15.4155	T72	scramble	BSA	I2	I2_T72_scramble_BSA	scramble_BSA
12.5201	T72	scramble	BSA	I2	I2_T72_scramble_BSA	scramble_BSA
37.1844	T72	scramble	BSA	I2	I2_T72_scramble_BSA	scramble_BSA
9.2306	T72	scramble	BSA	I2	I2_T72_scramble_BSA	scramble_BSA
10.9896	T72	scramble	BSA	I2	I2_T72_scramble_BSA	scramble_BSA
10.95	T72	scramble	BSA	I2	I2_T72_scramble_BSA	scramble_BSA
9.01665	T72	scramble	BSA	I2	I2_T72_scramble_BSA	scramble_BSA
11.5063	T72	scramble	BSA	I2	I2_T72_scramble_BSA	scramble_BSA
12.369	T72	scramble	BSA	I2	I2_T72_scramble_BSA	scramble_BSA
11.3267	T72	scramble	BSA	I2	I2_T72_scramble_BSA	scramble_BSA
10.669	T72	scramble	BSA	I2	I2_T72_scramble_BSA	scramble_BSA
12.3628	T72	scramble	BSA	I2	I2_T72_scramble_BSA	scramble_BSA
12.6482	T72	scramble	BSA	I2	I2_T72_scramble_BSA	scramble_BSA
10.7141	T72	scramble	BSA	I2	I2_T72_scramble_BSA	scramble_BSA
8.95539	T72	scramble	BSA	I2	I2_T72_scramble_BSA	scramble_BSA
9.84921	T72	scramble	BSA	I2	I2_T72_scramble_BSA	scramble_BSA
10.7356	T72	scramble	BSA	I2	I2_T72_scramble_BSA	scramble_BSA
11.3133	T72	scramble	BSA	I2	I2_T72_scramble_BSA	scramble_BSA
13.5004	T72	scramble	BSA	I2	I2_T72_scramble_BSA	scramble_BSA
12.3658	T72	scramble	BSA	I2	I2_T72_scramble_BSA	scramble_BSA
14.433	T72	scramble	BSA	I2	I2_T72_scramble_BSA	scramble_BSA
10.1835	T72	scramble	BSA	I2	I2_T72_scramble_BSA	scramble_BSA
11.9835	T72	scramble	BSA	I2	I2_T72_scramble_BSA	scramble_BSA
11.8348	T72	scramble	BSA	I2	I2_T72_scramble_BSA	scramble_BSA
12.2157	T72	scramble	BSA	I2	I2_T72_scramble_BSA	scramble_BSA
7.01156	T72	scramble	BSA	I2	I2_T72_scramble_BSA	scramble_BSA
7.66141	T72	scramble	BSA	I2	I2_T72_scramble_BSA	scramble_BSA
10.2691	T72	scramble	BSA	I2	I2_T72_scramble_BSA	scramble_BSA
11.6539	T72	scramble	BSA	I2	I2_T72_scramble_BSA	scramble_BSA
8.83757	T72	scramble	BSA	I2	I2_T72_scramble_BSA	scramble_BSA
14.7125	T72	scramble	BSA	I2	I2_T72_scramble_BSA	scramble_BSA
13.8519	T72	scramble	BSA	I2	I2_T72_scramble_BSA	scramble_BSA
12.3545	T72	scramble	BSA	I2	I2_T72_scramble_BSA	scramble_BSA
10.555	T72	scramble	BSA	I2	I2_T72_scramble_BSA	scramble_BSA
14.3243	T72	scramble	BSA	I2	I2_T72_scramble_BSA	scramble_BSA
11.8239	T72	scramble	BSA	I2	I2_T72_scramble_BSA	scramble_BSA
14.9714	T72	scramble	BSA	I2	I2_T72_scramble_BSA	scramble_BSA
7.14897	T72	scramble	BSA	I2	I2_T72_scramble_BSA	scramble_BSA
10.2179	T72	scramble	BSA	I2	I2_T72_scramble_BSA	scramble_BSA
14.3931	T72	scramble	BSA	I2	I2_T72_scramble_BSA	scramble_BSA
12.3317	T72	scramble	BSA	I2	I2_T72_scramble_BSA	scramble_BSA
11.7908	T72	scramble	BSA	I2	I2_T72_scramble_BSA	scramble_BSA
10.5285	T72	scramble	BSA	I2	I2_T72_scramble_BSA	scramble_BSA
12.692	T72	scramble	BSA	I2	I2_T72_scramble_BSA	scramble_BSA
15.5163	T72	scramble	BSA	I2	I2_T72_scramble_BSA	scramble_BSA
9.53058	T72	scramble	BSA	I2	I2_T72_scramble_BSA	scramble_BSA
14.0118	T72	scramble	BSA	I2	I2_T72_scramble_BSA	scramble_BSA
14.7444	T72	scramble	BSA	I2	I2_T72_scramble_BSA	scramble_BSA
15.5666	T72	scramble	BSA	I2	I2_T72_scramble_BSA	scramble_BSA
37.1945	T72	scramble	BSA	I2	I2_T72_scramble_BSA	scramble_BSA
10.3637	T72	scramble	BSA	I2	I2_T72_scramble_BSA	scramble_BSA
8.32007	T72	scramble	BSA	I2	I2_T72_scramble_BSA	scramble_BSA
11.9037	T72	scramble	BSA	I2	I2_T72_scramble_BSA	scramble_BSA
11.333	T72	scramble	BSA	I2	I2_T72_scramble_BSA	scramble_BSA
12.1458	T72	scramble	BSA	I2	I2_T72_scramble_BSA	scramble_BSA
11.6434	T72	scramble	BSA	I2	I2_T72_scramble_BSA	scramble_BSA
8.51984	T72	scramble	BSA	I2	I2_T72_scramble_BSA	scramble_BSA
37.2049	T72	scramble	BSA	I2	I2_T72_scramble_BSA	scramble_BSA
11.5761	T72	scramble	BSA	I2	I2_T72_scramble_BSA	scramble_BSA
15.4899	T72	scramble	BSA	I2	I2_T72_scramble_BSA	scramble_BSA
16.3115	T72	scramble	BSA	I2	I2_T72_scramble_BSA	scramble_BSA
12.9607	T72	scramble	BSA	I2	I2_T72_scramble_BSA	scramble_BSA
37.1544	T72	scramble	BSA	I2	I2_T72_scramble_BSA	scramble_BSA
10.4366	T72	scramble	BSA	I2	I2_T72_scramble_BSA	scramble_BSA
13.2865	T72	scramble	BSA	I2	I2_T72_scramble_BSA	scramble_BSA
9.98911	T72	scramble	BSA	I2	I2_T72_scramble_BSA	scramble_BSA
12.8637	T72	scramble	BSA	I2	I2_T72_scramble_BSA	scramble_BSA
10.3523	T72	scramble	BSA	I2	I2_T72_scramble_BSA	scramble_BSA
17.2343	T72	scramble	BSA	I2	I2_T72_scramble_BSA	scramble_BSA
11.7058	T72	scramble	BSA	I2	I2_T72_scramble_BSA	scramble_BSA
37.2305	T72	scramble	BSA	I2	I2_T72_scramble_BSA	scramble_BSA
7.87567	T72	scramble	BSA	I2	I2_T72_scramble_BSA	scramble_BSA
13.7006	T72	scramble	BSA	I2	I2_T72_scramble_BSA	scramble_BSA
12.8752	T72	scramble	BSA	I2	I2_T72_scramble_BSA	scramble_BSA
16.1219	T72	scramble	BSA	I2	I2_T72_scramble_BSA	scramble_BSA
8.03601	T72	scramble	BSA	I2	I2_T72_scramble_BSA	scramble_BSA
13.3976	T72	scramble	BSA	I2	I2_T72_scramble_BSA	scramble_BSA
11.995	T72	scramble	BSA	I2	I2_T72_scramble_BSA	scramble_BSA
12.8758	T72	scramble	BSA	I2	I2_T72_scramble_BSA	scramble_BSA
8.00013	T72	scramble	BSA	I2	I2_T72_scramble_BSA	scramble_BSA
12.1489	T72	scramble	BSA	I2	I2_T72_scramble_BSA	scramble_BSA
37.1997	T72	scramble	BSA	I2	I2_T72_scramble_BSA	scramble_BSA
10.1929	T72	scramble	BSA	I2	I2_T72_scramble_BSA	scramble_BSA
14.1445	T72	scramble	BSA	I2	I2_T72_scramble_BSA	scramble_BSA
11.3194	T72	scramble	BSA	I2	I2_T72_scramble_BSA	scramble_BSA
15.1579	T72	scramble	BSA	I2	I2_T72_scramble_BSA	scramble_BSA
8.71294	T72	scramble	BSA	I2	I2_T72_scramble_BSA	scramble_BSA
12.1433	T72	scramble	BSA	I2	I2_T72_scramble_BSA	scramble_BSA
11.1949	T72	scramble	BSA	I2	I2_T72_scramble_BSA	scramble_BSA
8.54843	T72	scramble	BSA	I2	I2_T72_scramble_BSA	scramble_BSA
12.3422	T72	scramble	BSA	I2	I2_T72_scramble_BSA	scramble_BSA
11.4437	T72	scramble	BSA	I2	I2_T72_scramble_BSA	scramble_BSA
13.7868	T72	scramble	BSA	I2	I2_T72_scramble_BSA	scramble_BSA
12.764	T72	scramble	BSA	I2	I2_T72_scramble_BSA	scramble_BSA
12.5656	T72	scramble	BSA	I2	I2_T72_scramble_BSA	scramble_BSA
15.0753	T72	scramble	BSA	I2	I2_T72_scramble_BSA	scramble_BSA
37.1949	T72	scramble	BSA	I2	I2_T72_scramble_BSA	scramble_BSA
10.3166	T72	scramble	BSA	I2	I2_T72_scramble_BSA	scramble_BSA
10.4112	T72	scramble	BSA	I2	I2_T72_scramble_BSA	scramble_BSA
12.8041	T72	scramble	BSA	I2	I2_T72_scramble_BSA	scramble_BSA
15.1204	T72	scramble	BSA	I2	I2_T72_scramble_BSA	scramble_BSA
10.5367	T72	scramble	BSA	I2	I2_T72_scramble_BSA	scramble_BSA
11.111	T72	scramble	BSA	I2	I2_T72_scramble_BSA	scramble_BSA
14.1702	T72	scramble	BSA	I2	I2_T72_scramble_BSA	scramble_BSA
37.1657	T72	scramble	BSA	I2	I2_T72_scramble_BSA	scramble_BSA
11.5216	T72	scramble	BSA	I2	I2_T72_scramble_BSA	scramble_BSA
13.4116	T72	scramble	BSA	I2	I2_T72_scramble_BSA	scramble_BSA
15.8477	T72	scramble	BSA	I2	I2_T72_scramble_BSA	scramble_BSA
15.1373	T72	scramble	BSA	I2	I2_T72_scramble_BSA	scramble_BSA
12.1357	T72	scramble	BSA	I2	I2_T72_scramble_BSA	scramble_BSA
11.7071	T72	scramble	BSA	I2	I2_T72_scramble_BSA	scramble_BSA
14.1388	T72	scramble	BSA	I2	I2_T72_scramble_BSA	scramble_BSA
10.07	T72	scramble	BSA	I2	I2_T72_scramble_BSA	scramble_BSA
10.3967	T72	scramble	BSA	I2	I2_T72_scramble_BSA	scramble_BSA
9.87664	T72	scramble	BSA	I2	I2_T72_scramble_BSA	scramble_BSA
12.3592	T72	scramble	BSA	I2	I2_T72_scramble_BSA	scramble_BSA
37.2065	T72	scramble	BSA	I2	I2_T72_scramble_BSA	scramble_BSA
11.8528	T72	scramble	BSA	I2	I2_T72_scramble_BSA	scramble_BSA
14.1055	T72	scramble	BSA	I2	I2_T72_scramble_BSA	scramble_BSA
15.6936	T72	scramble	BSA	I2	I2_T72_scramble_BSA	scramble_BSA
11.9498	T72	scramble	BSA	I2	I2_T72_scramble_BSA	scramble_BSA
40.3917	T72	scramble	BSA	I2	I2_T72_scramble_BSA	scramble_BSA
12.0204	T72	scramble	BSA	I2	I2_T72_scramble_BSA	scramble_BSA
10.9639	T72	scramble	BSA	I2	I2_T72_scramble_BSA	scramble_BSA
11.1918	T72	scramble	BSA	I2	I2_T72_scramble_BSA	scramble_BSA
7.39138	T72	scramble	BSA	I2	I2_T72_scramble_BSA	scramble_BSA
11.7177	T72	scramble	BSA	I2	I2_T72_scramble_BSA	scramble_BSA
9.55464	T72	scramble	BSA	I2	I2_T72_scramble_BSA	scramble_BSA
11.9933	T72	scramble	BSA	I2	I2_T72_scramble_BSA	scramble_BSA
37.1843	T72	scramble	BSA	I2	I2_T72_scramble_BSA	scramble_BSA
9.90401	T72	scramble	BSA	I2	I2_T72_scramble_BSA	scramble_BSA
12.935	T72	scramble	BSA	I2	I2_T72_scramble_BSA	scramble_BSA
15.9748	T72	scramble	BSA	I2	I2_T72_scramble_BSA	scramble_BSA
9.46468	T72	scramble	BSA	I2	I2_T72_scramble_BSA	scramble_BSA
13.8345	T72	scramble	BSA	I2	I2_T72_scramble_BSA	scramble_BSA
10.4984	T72	scramble	BSA	I2	I2_T72_scramble_BSA	scramble_BSA
12.0204	T72	scramble	BSA	I2	I2_T72_scramble_BSA	scramble_BSA
11.9654	T72	scramble	BSA	I2	I2_T72_scramble_BSA	scramble_BSA
10.1388	T72	scramble	BSA	I2	I2_T72_scramble_BSA	scramble_BSA
8.89122	T72	scramble	BSA	I2	I2_T72_scramble_BSA	scramble_BSA
12.4419	T72	scramble	BSA	I2	I2_T72_scramble_BSA	scramble_BSA
47.2287	T72	scramble	BSA	I2	I2_T72_scramble_BSA	scramble_BSA
10.0612	T72	scramble	BSA	I2	I2_T72_scramble_BSA	scramble_BSA
13.1472	T72	scramble	BSA	I2	I2_T72_scramble_BSA	scramble_BSA
11.1621	T72	scramble	BSA	I2	I2_T72_scramble_BSA	scramble_BSA
17.2937	T72	scramble	BSA	I2	I2_T72_scramble_BSA	scramble_BSA
8.95581	T72	scramble	BSA	I2	I2_T72_scramble_BSA	scramble_BSA
10.9419	T72	scramble	BSA	I2	I2_T72_scramble_BSA	scramble_BSA
12.852	T72	scramble	BSA	I2	I2_T72_scramble_BSA	scramble_BSA
13.1157	T72	scramble	BSA	I2	I2_T72_scramble_BSA	scramble_BSA
11.4503	T72	scramble	BSA	I2	I2_T72_scramble_BSA	scramble_BSA
13.0469	T72	scramble	BSA	I2	I2_T72_scramble_BSA	scramble_BSA
12.7557	T72	scramble	BSA	I2	I2_T72_scramble_BSA	scramble_BSA
44.2293	T72	scramble	BSA	I2	I2_T72_scramble_BSA	scramble_BSA
11.7486	T72	scramble	BSA	I2	I2_T72_scramble_BSA	scramble_BSA
16.0412	T72	scramble	BSA	I2	I2_T72_scramble_BSA	scramble_BSA
15.8038	T72	scramble	BSA	I2	I2_T72_scramble_BSA	scramble_BSA
8.53641	T72	scramble	BSA	I2	I2_T72_scramble_BSA	scramble_BSA
9.26188	T72	scramble	BSA	I2	I2_T72_scramble_BSA	scramble_BSA
11.7205	T72	scramble	BSA	I2	I2_T72_scramble_BSA	scramble_BSA
13.0112	T72	scramble	BSA	I2	I2_T72_scramble_BSA	scramble_BSA
14.4747	T72	scramble	BSA	I2	I2_T72_scramble_BSA	scramble_BSA
7.26576	T72	scramble	BSA	I2	I2_T72_scramble_BSA	scramble_BSA
13.0446	T72	scramble	BSA	I2	I2_T72_scramble_BSA	scramble_BSA
11.5031	T72	scramble	BSA	I2	I2_T72_scramble_BSA	scramble_BSA
9.44157	T72	scramble	BSA	I2	I2_T72_scramble_BSA	scramble_BSA
16.0325	T72	scramble	BSA	I2	I2_T72_scramble_BSA	scramble_BSA
14.4632	T72	scramble	BSA	I2	I2_T72_scramble_BSA	scramble_BSA
13.4606	T72	scramble	BSA	I2	I2_T72_scramble_BSA	scramble_BSA
2.106	T72	scramble	BSA	I2	I2_T72_scramble_BSA	scramble_BSA
9.40274	T72	scramble	BSA	I2	I2_T72_scramble_BSA	scramble_BSA
13.9537	T72	scramble	BSA	I2	I2_T72_scramble_BSA	scramble_BSA
10.6005	T72	scramble	BSA	I2	I2_T72_scramble_BSA	scramble_BSA
14.4687	T72	scramble	BSA	I2	I2_T72_scramble_BSA	scramble_BSA
8.8981	T72	scramble	BSA	I2	I2_T72_scramble_BSA	scramble_BSA
12.526	T72	scramble	BSA	I2	I2_T72_scramble_BSA	scramble_BSA
11.9739	T72	scramble	BSA	I2	I2_T72_scramble_BSA	scramble_BSA
9.63234	T72	scramble	BSA	I2	I2_T72_scramble_BSA	scramble_BSA
12.1218	T72	scramble	BSA	I2	I2_T72_scramble_BSA	scramble_BSA
12.0087	T72	scramble	BSA	I2	I2_T72_scramble_BSA	scramble_BSA
14.2009	T72	scramble	BSA	I2	I2_T72_scramble_BSA	scramble_BSA
10.1004	T72	scramble	BSA	I2	I2_T72_scramble_BSA	scramble_BSA
10.1215	T72	scramble	BSA	I2	I2_T72_scramble_BSA	scramble_BSA
10.4111	T72	scramble	BSA	I2	I2_T72_scramble_BSA	scramble_BSA
12.5114	T72	scramble	BSA	I2	I2_T72_scramble_BSA	scramble_BSA
9.71189	T72	scramble	BSA	I2	I2_T72_scramble_BSA	scramble_BSA
12.8021	T72	scramble	BSA	I2	I2_T72_scramble_BSA	scramble_BSA
17.2849	T72	scramble	BSA	I2	I2_T72_scramble_BSA	scramble_BSA
10.7218	T72	scramble	BSA	I2	I2_T72_scramble_BSA	scramble_BSA
10.0505	T72	scramble	BSA	I2	I2_T72_scramble_BSA	scramble_BSA
13.3069	T72	scramble	BSA	I2	I2_T72_scramble_BSA	scramble_BSA
10.8136	T72	scramble	BSA	I2	I2_T72_scramble_BSA	scramble_BSA
13.2232	T72	scramble	BSA	I2	I2_T72_scramble_BSA	scramble_BSA
10.0022	T72	scramble	BSA	I2	I2_T72_scramble_BSA	scramble_BSA
11.3795	T72	scramble	BSA	I2	I2_T72_scramble_BSA	scramble_BSA
11.26	T72	scramble	BSA	I2	I2_T72_scramble_BSA	scramble_BSA
11.4462	T72	scramble	BSA	I2	I2_T72_scramble_BSA	scramble_BSA
15.2719	T72	scramble	BSA	I2	I2_T72_scramble_BSA	scramble_BSA
12.3778	T72	scramble	BSA	I2	I2_T72_scramble_BSA	scramble_BSA
8.63423	T72	scramble	BSA	I2	I2_T72_scramble_BSA	scramble_BSA
15.6746	T72	scramble	BSA	I2	I2_T72_scramble_BSA	scramble_BSA
11.4781	T72	scramble	BSA	I2	I2_T72_scramble_BSA	scramble_BSA
13.0462	T72	scramble	BSA	I2	I2_T72_scramble_BSA	scramble_BSA
12.2866	T72	scramble	BSA	I2	I2_T72_scramble_BSA	scramble_BSA
6.82287	T72	scramble	BSA	I2	I2_T72_scramble_BSA	scramble_BSA
12.2439	T72	scramble	BSA	I2	I2_T72_scramble_BSA	scramble_BSA
10.0795	T72	scramble	BSA	I2	I2_T72_scramble_BSA	scramble_BSA
11.7133	T72	scramble	BSA	I2	I2_T72_scramble_BSA	scramble_BSA
13.7675	T72	scramble	BSA	I2	I2_T72_scramble_BSA	scramble_BSA
15.1596	T72	scramble	BSA	I2	I2_T72_scramble_BSA	scramble_BSA
7.9162	T72	scramble	BSA	I2	I2_T72_scramble_BSA	scramble_BSA
11.4857	T72	scramble	BSA	I2	I2_T72_scramble_BSA	scramble_BSA
14.1754	T72	scramble	BSA	I2	I2_T72_scramble_BSA	scramble_BSA
10.371	T72	scramble	BSA	I2	I2_T72_scramble_BSA	scramble_BSA
11.561	T72	scramble	BSA	I2	I2_T72_scramble_BSA	scramble_BSA
11.6271	T72	scramble	BSA	I2	I2_T72_scramble_BSA	scramble_BSA
10.2945	T72	scramble	BSA	I2	I2_T72_scramble_BSA	scramble_BSA
11.536	T72	scramble	BSA	I2	I2_T72_scramble_BSA	scramble_BSA
8.62072	T72	scramble	BSA	I2	I2_T72_scramble_BSA	scramble_BSA
12.8153	T72	scramble	BSA	I2	I2_T72_scramble_BSA	scramble_BSA
16.4345	T72	scramble	BSA	I2	I2_T72_scramble_BSA	scramble_BSA
13.051	T72	scramble	BSA	I2	I2_T72_scramble_BSA	scramble_BSA
10.6551	T72	scramble	BSA	I2	I2_T72_scramble_BSA	scramble_BSA
12.6276	T72	scramble	BSA	I2	I2_T72_scramble_BSA	scramble_BSA
11.7567	T72	scramble	BSA	I2	I2_T72_scramble_BSA	scramble_BSA
11.0531	T72	scramble	BSA	I2	I2_T72_scramble_BSA	scramble_BSA
7.14829	T72	scramble	BSA	I2	I2_T72_scramble_BSA	scramble_BSA
8.72567	T72	scramble	BSA	I2	I2_T72_scramble_BSA	scramble_BSA
12.3071	T72	scramble	BSA	I2	I2_T72_scramble_BSA	scramble_BSA
11.0964	T72	scramble	BSA	I2	I2_T72_scramble_BSA	scramble_BSA
8.84218	T72	scramble	BSA	I2	I2_T72_scramble_BSA	scramble_BSA
13.9264	T72	scramble	BSA	I2	I2_T72_scramble_BSA	scramble_BSA
13.5135	T72	scramble	BSA	I2	I2_T72_scramble_BSA	scramble_BSA
13.5908	T72	scramble	BSA	I2	I2_T72_scramble_BSA	scramble_BSA
2.65251	T72	scramble	BSA	I2	I2_T72_scramble_BSA	scramble_BSA
10.5307	T72	scramble	BSA	I2	I2_T72_scramble_BSA	scramble_BSA
11.8508	T72	scramble	BSA	I2	I2_T72_scramble_BSA	scramble_BSA
11.6703	T72	scramble	BSA	I2	I2_T72_scramble_BSA	scramble_BSA
15.2356	T72	scramble	BSA	I2	I2_T72_scramble_BSA	scramble_BSA
35.753	T72	scramble	BSA	I2	I2_T72_scramble_BSA	scramble_BSA
11.3563	T72	scramble	BSA	I2	I2_T72_scramble_BSA	scramble_BSA
11.2556	T72	scramble	BSA	I2	I2_T72_scramble_BSA	scramble_BSA
10.9632	T72	scramble	BSA	I2	I2_T72_scramble_BSA	scramble_BSA
9.95604	T72	scramble	BSA	I2	I2_T72_scramble_BSA	scramble_BSA
12.8542	T72	scramble	BSA	I2	I2_T72_scramble_BSA	scramble_BSA
16.2161	T72	scramble	BSA	I2	I2_T72_scramble_BSA	scramble_BSA
10.2799	T72	scramble	BSA	I2	I2_T72_scramble_BSA	scramble_BSA
37.2087	T72	scramble	BSA	I2	I2_T72_scramble_BSA	scramble_BSA
10.5269	T72	scramble	BSA	I2	I2_T72_scramble_BSA	scramble_BSA
11.3843	T72	scramble	BSA	I2	I2_T72_scramble_BSA	scramble_BSA
15.2947	T72	scramble	BSA	I2	I2_T72_scramble_BSA	scramble_BSA
12.9192	T72	scramble	BSA	I2	I2_T72_scramble_BSA	scramble_BSA
37.1567	T72	scramble	BSA	I2	I2_T72_scramble_BSA	scramble_BSA
11.335	T72	scramble	BSA	I2	I2_T72_scramble_BSA	scramble_BSA
11.5915	T72	scramble	BSA	I2	I2_T72_scramble_BSA	scramble_BSA
7.20727	T72	scramble	BSA	I2	I2_T72_scramble_BSA	scramble_BSA
10.9039	T72	scramble	BSA	I2	I2_T72_scramble_BSA	scramble_BSA
13.1839	T72	scramble	BSA	I2	I2_T72_scramble_BSA	scramble_BSA
11.5598	T72	scramble	BSA	I2	I2_T72_scramble_BSA	scramble_BSA
15.6205	T72	scramble	BSA	I2	I2_T72_scramble_BSA	scramble_BSA
37.1954	T72	scramble	BSA	I2	I2_T72_scramble_BSA	scramble_BSA
6.13747	T72	scramble	BSA	I2	I2_T72_scramble_BSA	scramble_BSA
13.9989	T72	scramble	BSA	I2	I2_T72_scramble_BSA	scramble_BSA
13.1535	T72	scramble	BSA	I2	I2_T72_scramble_BSA	scramble_BSA
12.9068	T72	scramble	BSA	I2	I2_T72_scramble_BSA	scramble_BSA
12.1867	T72	scramble	BSA	I2	I2_T72_scramble_BSA	scramble_BSA
12.2632	T72	scramble	BSA	I2	I2_T72_scramble_BSA	scramble_BSA
12.7057	T72	scramble	BSA	I2	I2_T72_scramble_BSA	scramble_BSA
12.8831	T72	scramble	BSA	I2	I2_T72_scramble_BSA	scramble_BSA
8.63091	T72	scramble	BSA	I2	I2_T72_scramble_BSA	scramble_BSA
10.6637	T72	scramble	BSA	I2	I2_T72_scramble_BSA	scramble_BSA
14.5758	T72	scramble	BSA	I2	I2_T72_scramble_BSA	scramble_BSA
37.2166	T72	scramble	BSA	I2	I2_T72_scramble_BSA	scramble_BSA
10.3098	T72	scramble	BSA	I2	I2_T72_scramble_BSA	scramble_BSA
16.285	T72	scramble	BSA	I2	I2_T72_scramble_BSA	scramble_BSA
12.5174	T72	scramble	BSA	I2	I2_T72_scramble_BSA	scramble_BSA
14.187	T72	scramble	BSA	I2	I2_T72_scramble_BSA	scramble_BSA
14.6445	T72	scramble	BSA	I2	I2_T72_scramble_BSA	scramble_BSA
12.2299	T72	scramble	BSA	I2	I2_T72_scramble_BSA	scramble_BSA
11.8169	T72	scramble	BSA	I2	I2_T72_scramble_BSA	scramble_BSA
7.92678	T72	scramble	BSA	I2	I2_T72_scramble_BSA	scramble_BSA
11.1785	T72	scramble	BSA	I2	I2_T72_scramble_BSA	scramble_BSA
12.8981	T72	scramble	BSA	I2	I2_T72_scramble_BSA	scramble_BSA
9.59692	T72	scramble	BSA	I2	I2_T72_scramble_BSA	scramble_BSA
11.6296	T72	scramble	BSA	I2	I2_T72_scramble_BSA	scramble_BSA
10.5378	T72	scramble	BSA	I2	I2_T72_scramble_BSA	scramble_BSA
11.9618	T72	scramble	BSA	I2	I2_T72_scramble_BSA	scramble_BSA
37.1941	T72	scramble	BSA	I2	I2_T72_scramble_BSA	scramble_BSA
12.1342	T72	scramble	BSA	I2	I2_T72_scramble_BSA	scramble_BSA
12.0317	T72	scramble	BSA	I2	I2_T72_scramble_BSA	scramble_BSA
12.6951	T72	scramble	BSA	I2	I2_T72_scramble_BSA	scramble_BSA
14.9856	T72	scramble	BSA	I2	I2_T72_scramble_BSA	scramble_BSA
11.401	T72	scramble	BSA	I2	I2_T72_scramble_BSA	scramble_BSA
7.90549	T72	scramble	BSA	I2	I2_T72_scramble_BSA	scramble_BSA
13.6111	T72	scramble	BSA	I2	I2_T72_scramble_BSA	scramble_BSA
37.1866	T72	scramble	BSA	I2	I2_T72_scramble_BSA	scramble_BSA
11.8631	T72	scramble	BSA	I2	I2_T72_scramble_BSA	scramble_BSA
15.0601	T72	scramble	BSA	I2	I2_T72_scramble_BSA	scramble_BSA
13.389	T72	scramble	BSA	I2	I2_T72_scramble_BSA	scramble_BSA
11.7469	T72	scramble	BSA	I2	I2_T72_scramble_BSA	scramble_BSA
12.4483	T72	scramble	BSA	I2	I2_T72_scramble_BSA	scramble_BSA
9.97167	T72	scramble	BSA	I2	I2_T72_scramble_BSA	scramble_BSA
11.7528	T72	scramble	BSA	I2	I2_T72_scramble_BSA	scramble_BSA
8.32093	T72	scramble	BSA	I2	I2_T72_scramble_BSA	scramble_BSA
12.2626	T72	scramble	BSA	I2	I2_T72_scramble_BSA	scramble_BSA
14.4507	T72	scramble	BSA	I2	I2_T72_scramble_BSA	scramble_BSA
12.4863	T72	scramble	BSA	I2	I2_T72_scramble_BSA	scramble_BSA
37.1686	T72	scramble	BSA	I2	I2_T72_scramble_BSA	scramble_BSA
9.23278	T72	scramble	BSA	I2	I2_T72_scramble_BSA	scramble_BSA
12.8157	T72	scramble	BSA	I2	I2_T72_scramble_BSA	scramble_BSA
13.9305	T72	scramble	BSA	I2	I2_T72_scramble_BSA	scramble_BSA
11.0025	T72	scramble	BSA	I2	I2_T72_scramble_BSA	scramble_BSA
49.2454	T72	scramble	BSA	I2	I2_T72_scramble_BSA	scramble_BSA
10.0321	T72	scramble	BSA	I2	I2_T72_scramble_BSA	scramble_BSA
11.5974	T72	scramble	BSA	I2	I2_T72_scramble_BSA	scramble_BSA
12.4872	T72	scramble	BSA	I2	I2_T72_scramble_BSA	scramble_BSA
8.17455	T72	scramble	BSA	I2	I2_T72_scramble_BSA	scramble_BSA
14.8657	T72	scramble	BSA	I2	I2_T72_scramble_BSA	scramble_BSA
10.9014	T72	scramble	BSA	I2	I2_T72_scramble_BSA	scramble_BSA
13.7361	T72	scramble	BSA	I2	I2_T72_scramble_BSA	scramble_BSA
10.2021	T72	scramble	BSA	I2	I2_T72_scramble_BSA	scramble_BSA
8.45676	T72	scramble	BSA	I2	I2_T72_scramble_BSA	scramble_BSA
13.4273	T72	scramble	BSA	I2	I2_T72_scramble_BSA	scramble_BSA
15.1451	T72	scramble	BSA	I2	I2_T72_scramble_BSA	scramble_BSA
9.52473	T72	scramble	BSA	I2	I2_T72_scramble_BSA	scramble_BSA
14.1799	T72	scramble	BSA	I2	I2_T72_scramble_BSA	scramble_BSA
12.0343	T72	scramble	BSA	I2	I2_T72_scramble_BSA	scramble_BSA
9.55573	T72	scramble	BSA	I2	I2_T72_scramble_BSA	scramble_BSA
11.2411	T72	scramble	BSA	I2	I2_T72_scramble_BSA	scramble_BSA
7.3217	T72	scramble	BSA	I2	I2_T72_scramble_BSA	scramble_BSA
7.97627	T72	scramble	BSA	I2	I2_T72_scramble_BSA	scramble_BSA
12.6791	T72	scramble	BSA	I2	I2_T72_scramble_BSA	scramble_BSA
13.4539	T72	scramble	BSA	I2	I2_T72_scramble_BSA	scramble_BSA
37.1092	T72	scramble	BSA	I2	I2_T72_scramble_BSA	scramble_BSA
7.62419	T72	scramble	BSA	I2	I2_T72_scramble_BSA	scramble_BSA
11.4599	T72	scramble	BSA	I2	I2_T72_scramble_BSA	scramble_BSA
12.7774	T72	scramble	BSA	I2	I2_T72_scramble_BSA	scramble_BSA
13.0943	T72	scramble	BSA	I2	I2_T72_scramble_BSA	scramble_BSA
11.9042	T72	scramble	BSA	I2	I2_T72_scramble_BSA	scramble_BSA
9.3422	T72	scramble	BSA	I2	I2_T72_scramble_BSA	scramble_BSA
12.3316	T72	scramble	BSA	I2	I2_T72_scramble_BSA	scramble_BSA
9.71774	T72	scramble	BSA	I2	I2_T72_scramble_BSA	scramble_BSA
8.94554	T72	scramble	BSA	I2	I2_T72_scramble_BSA	scramble_BSA
12.5995	T72	scramble	BSA	I2	I2_T72_scramble_BSA	scramble_BSA
11.5881	T72	scramble	BSA	I2	I2_T72_scramble_BSA	scramble_BSA
44.2912	T72	scramble	BSA	I2	I2_T72_scramble_BSA	scramble_BSA
10.0609	T72	scramble	BSA	I2	I2_T72_scramble_BSA	scramble_BSA
14.3009	T72	scramble	BSA	I2	I2_T72_scramble_BSA	scramble_BSA
15.7287	T72	scramble	BSA	I2	I2_T72_scramble_BSA	scramble_BSA
13.8799	T72	scramble	BSA	I2	I2_T72_scramble_BSA	scramble_BSA
9.22155	T72	scramble	BSA	I2	I2_T72_scramble_BSA	scramble_BSA
11.9429	T72	scramble	BSA	I2	I2_T72_scramble_BSA	scramble_BSA
12.5017	T72	scramble	BSA	I2	I2_T72_scramble_BSA	scramble_BSA
11.8197	T72	scramble	BSA	I2	I2_T72_scramble_BSA	scramble_BSA
7.17972	T72	scramble	BSA	I2	I2_T72_scramble_BSA	scramble_BSA
12.323	T72	scramble	BSA	I2	I2_T72_scramble_BSA	scramble_BSA
14.0837	T72	scramble	BSA	I2	I2_T72_scramble_BSA	scramble_BSA
15.8351	T72	scramble	BSA	I2	I2_T72_scramble_BSA	scramble_BSA
15.7139	T72	scramble	BSA	I2	I2_T72_scramble_BSA	scramble_BSA
14.753	T72	scramble	BSA	I2	I2_T72_scramble_BSA	scramble_BSA
11.6164	T72	scramble	BSA	I2	I2_T72_scramble_BSA	scramble_BSA
11.7999	T72	scramble	BSA	I2	I2_T72_scramble_BSA	scramble_BSA
14.4475	T72	scramble	BSA	I2	I2_T72_scramble_BSA	scramble_BSA
9.99266	T72	scramble	BSA	I2	I2_T72_scramble_BSA	scramble_BSA
11.5569	T72	scramble	BSA	I2	I2_T72_scramble_BSA	scramble_BSA
14.4095	T72	scramble	BSA	I2	I2_T72_scramble_BSA	scramble_BSA
8.55029	T72	scramble	BSA	I2	I2_T72_scramble_BSA	scramble_BSA
17.816	T72	scramble	BSA	I2	I2_T72_scramble_BSA	scramble_BSA
12.6327	T72	scramble	BSA	I2	I2_T72_scramble_BSA	scramble_BSA
13.9855	T72	scramble	BSA	I2	I2_T72_scramble_BSA	scramble_BSA
28.9341	T72	scramble	BSA	I2	I2_T72_scramble_BSA	scramble_BSA
9.83825	T72	scramble	BSA	I2	I2_T72_scramble_BSA	scramble_BSA
7.12789	T72	scramble	BSA	I2	I2_T72_scramble_BSA	scramble_BSA
10.2886	T72	scramble	BSA	I2	I2_T72_scramble_BSA	scramble_BSA
13.3173	T72	scramble	BSA	I2	I2_T72_scramble_BSA	scramble_BSA
9.65531	T72	scramble	BSA	I2	I2_T72_scramble_BSA	scramble_BSA
13.6237	T72	scramble	BSA	I2	I2_T72_scramble_BSA	scramble_BSA
14.1543	T72	scramble	BSA	I2	I2_T72_scramble_BSA	scramble_BSA
12.797	T72	scramble	BSA	I2	I2_T72_scramble_BSA	scramble_BSA
10.3408	T72	scramble	BSA	I2	I2_T72_scramble_BSA	scramble_BSA
14.0299	T72	scramble	BSA	I2	I2_T72_scramble_BSA	scramble_BSA
11.9786	T72	scramble	BSA	I2	I2_T72_scramble_BSA	scramble_BSA
13.2587	T72	scramble	BSA	I2	I2_T72_scramble_BSA	scramble_BSA
37.2007	T72	scramble	BSA	I2	I2_T72_scramble_BSA	scramble_BSA
10.1268	T72	scramble	BSA	I2	I2_T72_scramble_BSA	scramble_BSA
11.4055	T72	scramble	BSA	I2	I2_T72_scramble_BSA	scramble_BSA
10.1141	T72	scramble	BSA	I2	I2_T72_scramble_BSA	scramble_BSA
12.9241	T72	scramble	BSA	I2	I2_T72_scramble_BSA	scramble_BSA
10.8475	T72	scramble	BSA	I2	I2_T72_scramble_BSA	scramble_BSA
13.1932	T72	scramble	BSA	I2	I2_T72_scramble_BSA	scramble_BSA
11.4742	T72	scramble	BSA	I2	I2_T72_scramble_BSA	scramble_BSA
11.3217	T72	scramble	BSA	I2	I2_T72_scramble_BSA	scramble_BSA
14.7096	T72	scramble	BSA	I2	I2_T72_scramble_BSA	scramble_BSA
12.033	T72	scramble	BSA	I2	I2_T72_scramble_BSA	scramble_BSA
13.3981	T72	scramble	BSA	I2	I2_T72_scramble_BSA	scramble_BSA
11.8708	T72	scramble	BSA	I2	I2_T72_scramble_BSA	scramble_BSA
11.931	T72	scramble	BSA	I2	I2_T72_scramble_BSA	scramble_BSA
10.8867	T72	scramble	BSA	I2	I2_T72_scramble_BSA	scramble_BSA
11.5678	T72	scramble	BSA	I2	I2_T72_scramble_BSA	scramble_BSA
11.0867	T72	scramble	BSA	I2	I2_T72_scramble_BSA	scramble_BSA
11.2783	T72	scramble	BSA	I2	I2_T72_scramble_BSA	scramble_BSA
11.2443	T72	scramble	BSA	I2	I2_T72_scramble_BSA	scramble_BSA
10.8369	T72	scramble	BSA	I2	I2_T72_scramble_BSA	scramble_BSA
12.2141	T72	scramble	BSA	I2	I2_T72_scramble_BSA	scramble_BSA
11.7889	T72	scramble	BSA	I2	I2_T72_scramble_BSA	scramble_BSA
13.7347	T72	scramble	BSA	I2	I2_T72_scramble_BSA	scramble_BSA
7.1462	T72	scramble	BSA	I2	I2_T72_scramble_BSA	scramble_BSA
8.93715	T72	scramble	BSA	I2	I2_T72_scramble_BSA	scramble_BSA
13.3071	T72	scramble	BSA	I2	I2_T72_scramble_BSA	scramble_BSA
11.771	T72	scramble	BSA	I2	I2_T72_scramble_BSA	scramble_BSA
12.7852	T72	scramble	BSA	I2	I2_T72_scramble_BSA	scramble_BSA
12.288	T72	scramble	BSA	I2	I2_T72_scramble_BSA	scramble_BSA
12.0942	T72	scramble	BSA	I2	I2_T72_scramble_BSA	scramble_BSA
13.2426	T72	scramble	BSA	I2	I2_T72_scramble_BSA	scramble_BSA
10.795	T72	scramble	BSA	I2	I2_T72_scramble_BSA	scramble_BSA
12.3793	T72	scramble	BSA	I2	I2_T72_scramble_BSA	scramble_BSA
12.9442	T72	scramble	BSA	I2	I2_T72_scramble_BSA	scramble_BSA
15.626	T72	scramble	BSA	I2	I2_T72_scramble_BSA	scramble_BSA
7.15085	T72	scramble	BSA	I2	I2_T72_scramble_BSA	scramble_BSA
9.96356	T72	scramble	BSA	I2	I2_T72_scramble_BSA	scramble_BSA
10.3947	T72	scramble	BSA	I2	I2_T72_scramble_BSA	scramble_BSA
10.9683	T72	scramble	BSA	I2	I2_T72_scramble_BSA	scramble_BSA
8.89426	T72	scramble	BSA	I2	I2_T72_scramble_BSA	scramble_BSA
12.998	T72	scramble	BSA	I2	I2_T72_scramble_BSA	scramble_BSA
14.1026	T72	scramble	BSA	I2	I2_T72_scramble_BSA	scramble_BSA
14.0726	T72	scramble	BSA	I2	I2_T72_scramble_BSA	scramble_BSA
8.86282	T72	scramble	BSA	I2	I2_T72_scramble_BSA	scramble_BSA
14.2419	T72	scramble	BSA	I2	I2_T72_scramble_BSA	scramble_BSA
13.8574	T72	scramble	BSA	I2	I2_T72_scramble_BSA	scramble_BSA
14.5063	T72	scramble	BSA	I2	I2_T72_scramble_BSA	scramble_BSA
35.779	T72	scramble	BSA	I2	I2_T72_scramble_BSA	scramble_BSA
11.0498	T72	scramble	BSA	I2	I2_T72_scramble_BSA	scramble_BSA
11.3174	T72	scramble	BSA	I2	I2_T72_scramble_BSA	scramble_BSA
7.33785	T72	scramble	BSA	I2	I2_T72_scramble_BSA	scramble_BSA
9.59351	T72	scramble	BSA	I2	I2_T72_scramble_BSA	scramble_BSA
14.1131	T72	scramble	BSA	I2	I2_T72_scramble_BSA	scramble_BSA
16.3623	T72	scramble	BSA	I2	I2_T72_scramble_BSA	scramble_BSA
14.2496	T72	scramble	BSA	I2	I2_T72_scramble_BSA	scramble_BSA
37.2023	T72	scramble	BSA	I2	I2_T72_scramble_BSA	scramble_BSA
8.9697	T72	scramble	BSA	I2	I2_T72_scramble_BSA	scramble_BSA
12.1469	T72	scramble	BSA	I2	I2_T72_scramble_BSA	scramble_BSA
16.1487	T72	scramble	BSA	I2	I2_T72_scramble_BSA	scramble_BSA
12.0606	T72	scramble	BSA	I2	I2_T72_scramble_BSA	scramble_BSA
37.1847	T72	scramble	BSA	I2	I2_T72_scramble_BSA	scramble_BSA
7.7272	T72	scramble	BSA	I2	I2_T72_scramble_BSA	scramble_BSA
11.2063	T72	scramble	BSA	I2	I2_T72_scramble_BSA	scramble_BSA
13.1994	T72	scramble	BSA	I2	I2_T72_scramble_BSA	scramble_BSA
9.80258	T72	scramble	BSA	I2	I2_T72_scramble_BSA	scramble_BSA
11.142	T72	scramble	BSA	I2	I2_T72_scramble_BSA	scramble_BSA
12.2613	T72	scramble	BSA	I2	I2_T72_scramble_BSA	scramble_BSA
15.6034	T72	scramble	BSA	I2	I2_T72_scramble_BSA	scramble_BSA
37.2224	T72	scramble	BSA	I2	I2_T72_scramble_BSA	scramble_BSA
6.91577	T72	scramble	BSA	I2	I2_T72_scramble_BSA	scramble_BSA
14.2857	T72	scramble	BSA	I2	I2_T72_scramble_BSA	scramble_BSA
12.9063	T72	scramble	BSA	I2	I2_T72_scramble_BSA	scramble_BSA
12.0874	T72	scramble	BSA	I2	I2_T72_scramble_BSA	scramble_BSA
8.41983	T72	scramble	BSA	I2	I2_T72_scramble_BSA	scramble_BSA
14.5972	T72	scramble	BSA	I2	I2_T72_scramble_BSA	scramble_BSA
8.84633	T72	scramble	BSA	I2	I2_T72_scramble_BSA	scramble_BSA
15.2498	T72	scramble	BSA	I2	I2_T72_scramble_BSA	scramble_BSA
6.50079	T72	scramble	BSA	I2	I2_T72_scramble_BSA	scramble_BSA
10.9059	T72	scramble	BSA	I2	I2_T72_scramble_BSA	scramble_BSA
12.8559	T72	scramble	BSA	I2	I2_T72_scramble_BSA	scramble_BSA
11.95	T72	scramble	BSA	I2	I2_T72_scramble_BSA	scramble_BSA
37.2169	T72	scramble	BSA	I2	I2_T72_scramble_BSA	scramble_BSA
10.0994	T72	scramble	BSA	I2	I2_T72_scramble_BSA	scramble_BSA
14.6527	T72	scramble	BSA	I2	I2_T72_scramble_BSA	scramble_BSA
12.897	T72	scramble	BSA	I2	I2_T72_scramble_BSA	scramble_BSA
8.07242	T72	scramble	BSA	I2	I2_T72_scramble_BSA	scramble_BSA
12.2719	T72	scramble	BSA	I2	I2_T72_scramble_BSA	scramble_BSA
12.4157	T72	scramble	BSA	I2	I2_T72_scramble_BSA	scramble_BSA
11.8947	T72	scramble	BSA	I2	I2_T72_scramble_BSA	scramble_BSA
8.89123	T72	scramble	BSA	I2	I2_T72_scramble_BSA	scramble_BSA
12.2353	T72	scramble	BSA	I2	I2_T72_scramble_BSA	scramble_BSA
10.3397	T72	scramble	BSA	I2	I2_T72_scramble_BSA	scramble_BSA
13.5634	T72	scramble	BSA	I2	I2_T72_scramble_BSA	scramble_BSA
8.83091	T72	scramble	BSA	I2	I2_T72_scramble_BSA	scramble_BSA
15.7148	T72	scramble	BSA	I2	I2_T72_scramble_BSA	scramble_BSA
10.7472	T72	scramble	BSA	I2	I2_T72_scramble_BSA	scramble_BSA
8.79072	T72	scramble	BSA	I2	I2_T72_scramble_BSA	scramble_BSA
37.1732	T72	scramble	BSA	I2	I2_T72_scramble_BSA	scramble_BSA
10.0956	T72	scramble	BSA	I2	I2_T72_scramble_BSA	scramble_BSA
9.75397	T72	scramble	BSA	I2	I2_T72_scramble_BSA	scramble_BSA
10.5172	T72	scramble	BSA	I2	I2_T72_scramble_BSA	scramble_BSA
8.88648	T72	scramble	BSA	I2	I2_T72_scramble_BSA	scramble_BSA
8.01602	T72	scramble	BSA	I2	I2_T72_scramble_BSA	scramble_BSA
14.7269	T72	scramble	BSA	I2	I2_T72_scramble_BSA	scramble_BSA
13.9124	T72	scramble	BSA	I2	I2_T72_scramble_BSA	scramble_BSA
37.1871	T72	scramble	BSA	I2	I2_T72_scramble_BSA	scramble_BSA
9.18	T72	scramble	BSA	I2	I2_T72_scramble_BSA	scramble_BSA
17.5832	T72	scramble	BSA	I2	I2_T72_scramble_BSA	scramble_BSA
14.5533	T72	scramble	BSA	I2	I2_T72_scramble_BSA	scramble_BSA
12.9326	T72	scramble	BSA	I2	I2_T72_scramble_BSA	scramble_BSA
13.0205	T72	scramble	BSA	I2	I2_T72_scramble_BSA	scramble_BSA
10.0774	T72	scramble	BSA	I2	I2_T72_scramble_BSA	scramble_BSA
8.83955	T72	scramble	BSA	I2	I2_T72_scramble_BSA	scramble_BSA
11.9882	T72	scramble	BSA	I2	I2_T72_scramble_BSA	scramble_BSA
9.71177	T72	scramble	BSA	I2	I2_T72_scramble_BSA	scramble_BSA
11.038	T72	scramble	BSA	I2	I2_T72_scramble_BSA	scramble_BSA
12.781	T72	scramble	BSA	I2	I2_T72_scramble_BSA	scramble_BSA
13.8417	T72	scramble	BSA	I2	I2_T72_scramble_BSA	scramble_BSA
37.2045	T72	scramble	BSA	I2	I2_T72_scramble_BSA	scramble_BSA
10.2578	T72	scramble	BSA	I2	I2_T72_scramble_BSA	scramble_BSA
17.1681	T72	scramble	BSA	I2	I2_T72_scramble_BSA	scramble_BSA
14.1186	T72	scramble	BSA	I2	I2_T72_scramble_BSA	scramble_BSA
13.0288	T72	scramble	BSA	I2	I2_T72_scramble_BSA	scramble_BSA
35.781	T72	scramble	BSA	I2	I2_T72_scramble_BSA	scramble_BSA
12.3284	T72	scramble	BSA	I2	I2_T72_scramble_BSA	scramble_BSA
10.1717	T72	scramble	BSA	I2	I2_T72_scramble_BSA	scramble_BSA
11.6719	T72	scramble	BSA	I2	I2_T72_scramble_BSA	scramble_BSA
10.372	T72	scramble	BSA	I2	I2_T72_scramble_BSA	scramble_BSA
11.2099	T72	scramble	BSA	I2	I2_T72_scramble_BSA	scramble_BSA
14.3445	T72	scramble	BSA	I2	I2_T72_scramble_BSA	scramble_BSA
14.3049	T72	scramble	BSA	I2	I2_T72_scramble_BSA	scramble_BSA
22.9408	T72	scramble	BSA	I2	I2_T72_scramble_BSA	scramble_BSA
9.04688	T72	scramble	BSA	I2	I2_T72_scramble_BSA	scramble_BSA
11.4232	T72	scramble	BSA	I2	I2_T72_scramble_BSA	scramble_BSA
13.0309	T72	scramble	BSA	I2	I2_T72_scramble_BSA	scramble_BSA
12.0914	T72	scramble	BSA	I2	I2_T72_scramble_BSA	scramble_BSA
11.7373	T72	scramble	BSA	I2	I2_T72_scramble_BSA	scramble_BSA
12.0919	T72	scramble	BSA	I2	I2_T72_scramble_BSA	scramble_BSA
10.217	T72	scramble	BSA	I2	I2_T72_scramble_BSA	scramble_BSA
14.4347	T72	scramble	BSA	I2	I2_T72_scramble_BSA	scramble_BSA
11.6136	T72	scramble	BSA	I2	I2_T72_scramble_BSA	scramble_BSA
10.6998	T72	scramble	BSA	I2	I2_T72_scramble_BSA	scramble_BSA
13.9234	T72	scramble	BSA	I2	I2_T72_scramble_BSA	scramble_BSA
47.555	T72	scramble	BSA	I2	I2_T72_scramble_BSA	scramble_BSA
10.2117	T72	scramble	BSA	I2	I2_T72_scramble_BSA	scramble_BSA
12.8957	T72	scramble	BSA	I2	I2_T72_scramble_BSA	scramble_BSA
14.3879	T72	scramble	BSA	I2	I2_T72_scramble_BSA	scramble_BSA
11.2258	T72	scramble	BSA	I2	I2_T72_scramble_BSA	scramble_BSA
11.344	T72	scramble	BSA	I2	I2_T72_scramble_BSA	scramble_BSA
14.0381	T72	scramble	BSA	I2	I2_T72_scramble_BSA	scramble_BSA
13.1034	T72	scramble	BSA	I2	I2_T72_scramble_BSA	scramble_BSA
11.9467	T72	scramble	BSA	I2	I2_T72_scramble_BSA	scramble_BSA
11.1494	T72	scramble	BSA	I2	I2_T72_scramble_BSA	scramble_BSA
13.8974	T72	scramble	BSA	I2	I2_T72_scramble_BSA	scramble_BSA
9.30792	T72	scramble	BSA	I2	I2_T72_scramble_BSA	scramble_BSA
12.8004	T72	scramble	BSA	I2	I2_T72_scramble_BSA	scramble_BSA
17.8471	T72	scramble	BSA	I2	I2_T72_scramble_BSA	scramble_BSA
11.3935	T72	scramble	BSA	I2	I2_T72_scramble_BSA	scramble_BSA
12.6613	T72	scramble	BSA	I2	I2_T72_scramble_BSA	scramble_BSA
12.8345	T72	scramble	BSA	I2	I2_T72_scramble_BSA	scramble_BSA
9.5363	T72	scramble	BSA	I2	I2_T72_scramble_BSA	scramble_BSA
13.3795	T72	scramble	BSA	I2	I2_T72_scramble_BSA	scramble_BSA
14.5796	T72	scramble	BSA	I2	I2_T72_scramble_BSA	scramble_BSA
9.25721	T72	scramble	BSA	I2	I2_T72_scramble_BSA	scramble_BSA
15.2716	T72	scramble	BSA	I2	I2_T72_scramble_BSA	scramble_BSA
12.8774	T72	scramble	BSA	I2	I2_T72_scramble_BSA	scramble_BSA
2.18834	T72	scramble	BSA	I2	I2_T72_scramble_BSA	scramble_BSA
11.5269	T72	scramble	BSA	I2	I2_T72_scramble_BSA	scramble_BSA
10.3682	T72	scramble	BSA	I2	I2_T72_scramble_BSA	scramble_BSA
12.3942	T72	scramble	BSA	I2	I2_T72_scramble_BSA	scramble_BSA
10.5172	T72	scramble	BSA	I2	I2_T72_scramble_BSA	scramble_BSA
9.97466	T72	scramble	BSA	I2	I2_T72_scramble_BSA	scramble_BSA
13.3387	T72	scramble	BSA	I2	I2_T72_scramble_BSA	scramble_BSA
10.8017	T72	scramble	BSA	I2	I2_T72_scramble_BSA	scramble_BSA
51.0056	T72	scramble	BSA	I2	I2_T72_scramble_BSA	scramble_BSA
9.09187	T72	scramble	BSA	I2	I2_T72_scramble_BSA	scramble_BSA
13.1222	T72	scramble	BSA	I2	I2_T72_scramble_BSA	scramble_BSA
13.7872	T72	scramble	BSA	I2	I2_T72_scramble_BSA	scramble_BSA
10.0328	T72	scramble	BSA	I2	I2_T72_scramble_BSA	scramble_BSA
10.9093	T72	scramble	BSA	I2	I2_T72_scramble_BSA	scramble_BSA
10.3472	T72	scramble	BSA	I2	I2_T72_scramble_BSA	scramble_BSA
12.5731	T72	scramble	BSA	I2	I2_T72_scramble_BSA	scramble_BSA
11.2374	T72	scramble	BSA	I2	I2_T72_scramble_BSA	scramble_BSA
13.982	T72	scramble	BSA	I2	I2_T72_scramble_BSA	scramble_BSA
14.95	T72	scramble	BSA	I2	I2_T72_scramble_BSA	scramble_BSA
10.7793	T72	scramble	BSA	I2	I2_T72_scramble_BSA	scramble_BSA
12.46	T72	scramble	BSA	I2	I2_T72_scramble_BSA	scramble_BSA
15.895	T72	scramble	BSA	I2	I2_T72_scramble_BSA	scramble_BSA
12.9915	T72	scramble	BSA	I2	I2_T72_scramble_BSA	scramble_BSA
37.1839	T72	scramble	BSA	I2	I2_T72_scramble_BSA	scramble_BSA
9.91814	T72	scramble	BSA	I2	I2_T72_scramble_BSA	scramble_BSA
11.3602	T72	scramble	BSA	I2	I2_T72_scramble_BSA	scramble_BSA
11.561	T72	scramble	BSA	I2	I2_T72_scramble_BSA	scramble_BSA
10.8124	T72	scramble	BSA	I2	I2_T72_scramble_BSA	scramble_BSA
11.172	T72	scramble	BSA	I2	I2_T72_scramble_BSA	scramble_BSA
14.9021	T72	scramble	BSA	I2	I2_T72_scramble_BSA	scramble_BSA
13.5604	T72	scramble	BSA	I2	I2_T72_scramble_BSA	scramble_BSA
11.4013	T72	scramble	BSA	I2	I2_T72_scramble_BSA	scramble_BSA
12.3616	T72	scramble	BSA	I2	I2_T72_scramble_BSA	scramble_BSA
12.9647	T72	scramble	BSA	I2	I2_T72_scramble_BSA	scramble_BSA
10.3699	T72	scramble	BSA	I2	I2_T72_scramble_BSA	scramble_BSA
9.89052	T72	scramble	BSA	I2	I2_T72_scramble_BSA	scramble_BSA
11.528	T72	scramble	BSA	I2	I2_T72_scramble_BSA	scramble_BSA
11.9134	T72	scramble	BSA	I2	I2_T72_scramble_BSA	scramble_BSA
12.1023	T72	scramble	BSA	I2	I2_T72_scramble_BSA	scramble_BSA
16.3587	T72	scramble	BSA	I2	I2_T72_scramble_BSA	scramble_BSA
12.925	T72	scramble	BSA	I2	I2_T72_scramble_BSA	scramble_BSA
8.52553	T72	scramble	BSA	I2	I2_T72_scramble_BSA	scramble_BSA
12.2695	T72	scramble	BSA	I2	I2_T72_scramble_BSA	scramble_BSA
12.0539	T72	scramble	BSA	I2	I2_T72_scramble_BSA	scramble_BSA
9.61493	T72	scramble	BSA	I2	I2_T72_scramble_BSA	scramble_BSA
13.2911	T72	scramble	BSA	I2	I2_T72_scramble_BSA	scramble_BSA
10.848	T72	scramble	BSA	I2	I2_T72_scramble_BSA	scramble_BSA
11.8516	T72	scramble	BSA	I2	I2_T72_scramble_BSA	scramble_BSA
12.1652	T72	scramble	BSA	I2	I2_T72_scramble_BSA	scramble_BSA
12.0439	T72	scramble	BSA	I2	I2_T72_scramble_BSA	scramble_BSA
15.4823	T72	scramble	BSA	I2	I2_T72_scramble_BSA	scramble_BSA
9.37764	T72	scramble	BSA	I2	I2_T72_scramble_BSA	scramble_BSA
13.8602	T72	scramble	BSA	I2	I2_T72_scramble_BSA	scramble_BSA
15.6405	T72	scramble	BSA	I2	I2_T72_scramble_BSA	scramble_BSA
6.46895	T72	scramble	BSA	I2	I2_T72_scramble_BSA	scramble_BSA
10.8003	T72	scramble	BSA	I2	I2_T72_scramble_BSA	scramble_BSA
10.107	T72	scramble	BSA	I2	I2_T72_scramble_BSA	scramble_BSA
9.82245	T72	scramble	BSA	I2	I2_T72_scramble_BSA	scramble_BSA
11.2315	T72	scramble	BSA	I2	I2_T72_scramble_BSA	scramble_BSA
12.0262	T72	scramble	BSA	I2	I2_T72_scramble_BSA	scramble_BSA
12.8746	T72	scramble	BSA	I2	I2_T72_scramble_BSA	scramble_BSA
9.02879	T72	scramble	BSA	I2	I2_T72_scramble_BSA	scramble_BSA
13.6007	T72	scramble	BSA	I2	I2_T72_scramble_BSA	scramble_BSA
13.5039	T72	scramble	BSA	I2	I2_T72_scramble_BSA	scramble_BSA
35.7679	T72	scramble	BSA	I2	I2_T72_scramble_BSA	scramble_BSA
10.9607	T72	scramble	BSA	I2	I2_T72_scramble_BSA	scramble_BSA
9.38726	T72	scramble	BSA	I2	I2_T72_scramble_BSA	scramble_BSA
7.56735	T72	scramble	BSA	I2	I2_T72_scramble_BSA	scramble_BSA
10.7735	T72	scramble	BSA	I2	I2_T72_scramble_BSA	scramble_BSA
9.97176	T72	scramble	BSA	I2	I2_T72_scramble_BSA	scramble_BSA
14.7839	T72	scramble	BSA	I2	I2_T72_scramble_BSA	scramble_BSA
37.2091	T72	scramble	BSA	I2	I2_T72_scramble_BSA	scramble_BSA
12.3822	T72	scramble	BSA	I2	I2_T72_scramble_BSA	scramble_BSA
13.4844	T72	scramble	BSA	I2	I2_T72_scramble_BSA	scramble_BSA
13.6515	T72	scramble	BSA	I2	I2_T72_scramble_BSA	scramble_BSA
37.1585	T72	scramble	BSA	I2	I2_T72_scramble_BSA	scramble_BSA
13.2805	T72	scramble	BSA	I2	I2_T72_scramble_BSA	scramble_BSA
11.7724	T72	scramble	BSA	I2	I2_T72_scramble_BSA	scramble_BSA
10.2402	T72	scramble	BSA	I2	I2_T72_scramble_BSA	scramble_BSA
12.6431	T72	scramble	BSA	I2	I2_T72_scramble_BSA	scramble_BSA
10.6531	T72	scramble	BSA	I2	I2_T72_scramble_BSA	scramble_BSA
12.0177	T72	scramble	BSA	I2	I2_T72_scramble_BSA	scramble_BSA
15.5033	T72	scramble	BSA	I2	I2_T72_scramble_BSA	scramble_BSA
37.2059	T72	scramble	BSA	I2	I2_T72_scramble_BSA	scramble_BSA
7.40467	T72	scramble	BSA	I2	I2_T72_scramble_BSA	scramble_BSA
12.5223	T72	scramble	BSA	I2	I2_T72_scramble_BSA	scramble_BSA
11.5478	T72	scramble	BSA	I2	I2_T72_scramble_BSA	scramble_BSA
39.9731	T72	scramble	BSA	I2	I2_T72_scramble_BSA	scramble_BSA
10.8363	T72	scramble	BSA	I2	I2_T72_scramble_BSA	scramble_BSA
12.2761	T72	scramble	BSA	I2	I2_T72_scramble_BSA	scramble_BSA
11.9247	T72	scramble	BSA	I2	I2_T72_scramble_BSA	scramble_BSA
12.5408	T72	scramble	BSA	I2	I2_T72_scramble_BSA	scramble_BSA
11.315	T72	scramble	BSA	I2	I2_T72_scramble_BSA	scramble_BSA
11.9967	T72	scramble	BSA	I2	I2_T72_scramble_BSA	scramble_BSA
13.8776	T72	scramble	BSA	I2	I2_T72_scramble_BSA	scramble_BSA
37.2243	T72	scramble	BSA	I2	I2_T72_scramble_BSA	scramble_BSA
12.9118	T72	scramble	BSA	I2	I2_T72_scramble_BSA	scramble_BSA
13.5973	T72	scramble	BSA	I2	I2_T72_scramble_BSA	scramble_BSA
17.1942	T72	scramble	BSA	I2	I2_T72_scramble_BSA	scramble_BSA
10.629	T72	scramble	BSA	I2	I2_T72_scramble_BSA	scramble_BSA
12.4217	T72	scramble	BSA	I2	I2_T72_scramble_BSA	scramble_BSA
10.5219	T72	scramble	BSA	I2	I2_T72_scramble_BSA	scramble_BSA
11.619	T72	scramble	BSA	I2	I2_T72_scramble_BSA	scramble_BSA
9.13677	T72	scramble	BSA	I2	I2_T72_scramble_BSA	scramble_BSA
14.716	T72	scramble	BSA	I2	I2_T72_scramble_BSA	scramble_BSA
13.6955	T72	scramble	BSA	I2	I2_T72_scramble_BSA	scramble_BSA
10.5036	T72	scramble	BSA	I2	I2_T72_scramble_BSA	scramble_BSA
14.8475	T72	scramble	BSA	I2	I2_T72_scramble_BSA	scramble_BSA
37.1801	T72	scramble	BSA	I2	I2_T72_scramble_BSA	scramble_BSA
10.084	T72	scramble	BSA	I2	I2_T72_scramble_BSA	scramble_BSA
10.7844	T72	scramble	BSA	I2	I2_T72_scramble_BSA	scramble_BSA
11.4377	T72	scramble	BSA	I2	I2_T72_scramble_BSA	scramble_BSA
11.6646	T72	scramble	BSA	I2	I2_T72_scramble_BSA	scramble_BSA
11.6302	T72	scramble	BSA	I2	I2_T72_scramble_BSA	scramble_BSA
15.5133	T72	scramble	BSA	I2	I2_T72_scramble_BSA	scramble_BSA
15.859	T72	scramble	BSA	I2	I2_T72_scramble_BSA	scramble_BSA
37.1722	T72	scramble	BSA	I2	I2_T72_scramble_BSA	scramble_BSA
10.8172	T72	scramble	BSA	I2	I2_T72_scramble_BSA	scramble_BSA
14.5017	T72	scramble	BSA	I2	I2_T72_scramble_BSA	scramble_BSA
17.0854	T72	scramble	BSA	I2	I2_T72_scramble_BSA	scramble_BSA
13.5954	T72	scramble	BSA	I2	I2_T72_scramble_BSA	scramble_BSA
12.2234	T72	scramble	BSA	I2	I2_T72_scramble_BSA	scramble_BSA
10.8	T72	scramble	BSA	I2	I2_T72_scramble_BSA	scramble_BSA
12.4141	T72	scramble	BSA	I2	I2_T72_scramble_BSA	scramble_BSA
11.5113	T72	scramble	BSA	I2	I2_T72_scramble_BSA	scramble_BSA
11.6272	T72	scramble	BSA	I2	I2_T72_scramble_BSA	scramble_BSA
15.261	T72	scramble	BSA	I2	I2_T72_scramble_BSA	scramble_BSA
14.4806	T72	scramble	BSA	I2	I2_T72_scramble_BSA	scramble_BSA
37.1876	T72	scramble	BSA	I2	I2_T72_scramble_BSA	scramble_BSA
10.4343	T72	scramble	BSA	I2	I2_T72_scramble_BSA	scramble_BSA
10.9663	T72	scramble	BSA	I2	I2_T72_scramble_BSA	scramble_BSA
16.8828	T72	scramble	BSA	I2	I2_T72_scramble_BSA	scramble_BSA
41.9245	T72	scramble	BSA	I2	I2_T72_scramble_BSA	scramble_BSA
11.0644	T72	scramble	BSA	I2	I2_T72_scramble_BSA	scramble_BSA
9.44489	T72	scramble	BSA	I2	I2_T72_scramble_BSA	scramble_BSA
12.2877	T72	scramble	BSA	I2	I2_T72_scramble_BSA	scramble_BSA
12.4774	T72	scramble	BSA	I2	I2_T72_scramble_BSA	scramble_BSA
10.7543	T72	scramble	BSA	I2	I2_T72_scramble_BSA	scramble_BSA
15.828	T72	scramble	BSA	I2	I2_T72_scramble_BSA	scramble_BSA
14.8099	T72	scramble	BSA	I2	I2_T72_scramble_BSA	scramble_BSA
41.2554	T72	scramble	BSA	I2	I2_T72_scramble_BSA	scramble_BSA
10.0372	T72	scramble	BSA	I2	I2_T72_scramble_BSA	scramble_BSA
10.2817	T72	scramble	BSA	I2	I2_T72_scramble_BSA	scramble_BSA
12.5281	T72	scramble	BSA	I2	I2_T72_scramble_BSA	scramble_BSA
6.7145	T72	scramble	BSA	I2	I2_T72_scramble_BSA	scramble_BSA
13.8214	T72	scramble	BSA	I2	I2_T72_scramble_BSA	scramble_BSA
10.2478	T72	scramble	BSA	I2	I2_T72_scramble_BSA	scramble_BSA
12.9336	T72	scramble	BSA	I2	I2_T72_scramble_BSA	scramble_BSA
11.1112	T72	scramble	BSA	I2	I2_T72_scramble_BSA	scramble_BSA
12.3873	T72	scramble	BSA	I2	I2_T72_scramble_BSA	scramble_BSA
14.6306	T72	scramble	BSA	I2	I2_T72_scramble_BSA	scramble_BSA
11.0366	T72	scramble	BSA	I2	I2_T72_scramble_BSA	scramble_BSA
13.6519	T72	scramble	BSA	I2	I2_T72_scramble_BSA	scramble_BSA
11.9676	T72	scramble	BSA	I2	I2_T72_scramble_BSA	scramble_BSA
10.7089	T72	scramble	BSA	I2	I2_T72_scramble_BSA	scramble_BSA
10.9953	T72	scramble	BSA	I2	I2_T72_scramble_BSA	scramble_BSA
13.9917	T72	scramble	BSA	I2	I2_T72_scramble_BSA	scramble_BSA
9.71063	T72	scramble	BSA	I2	I2_T72_scramble_BSA	scramble_BSA
11.1677	T72	scramble	BSA	I2	I2_T72_scramble_BSA	scramble_BSA
15.2587	T72	scramble	BSA	I2	I2_T72_scramble_BSA	scramble_BSA
15.0313	T72	scramble	BSA	I2	I2_T72_scramble_BSA	scramble_BSA
44.3349	T72	scramble	BSA	I2	I2_T72_scramble_BSA	scramble_BSA
10.3173	T72	scramble	BSA	I2	I2_T72_scramble_BSA	scramble_BSA
13.0236	T72	scramble	BSA	I2	I2_T72_scramble_BSA	scramble_BSA
10.8899	T72	scramble	BSA	I2	I2_T72_scramble_BSA	scramble_BSA
10.1153	T72	scramble	BSA	I2	I2_T72_scramble_BSA	scramble_BSA
9.94345	T72	scramble	BSA	I2	I2_T72_scramble_BSA	scramble_BSA
12.84	T72	scramble	BSA	I2	I2_T72_scramble_BSA	scramble_BSA
11.464	T72	scramble	BSA	I2	I2_T72_scramble_BSA	scramble_BSA
10.7748	T72	scramble	BSA	I2	I2_T72_scramble_BSA	scramble_BSA
16.2248	T72	scramble	BSA	I2	I2_T72_scramble_BSA	scramble_BSA
8.75656	T72	scramble	BSA	I2	I2_T72_scramble_BSA	scramble_BSA
7.92013	T72	scramble	BSA	I2	I2_T72_scramble_BSA	scramble_BSA
13.3267	T72	scramble	BSA	I2	I2_T72_scramble_BSA	scramble_BSA
10.2231	T72	scramble	BSA	I2	I2_T72_scramble_BSA	scramble_BSA
2.14588	T72	scramble	BSA	I2	I2_T72_scramble_BSA	scramble_BSA
11.2356	T72	scramble	BSA	I2	I2_T72_scramble_BSA	scramble_BSA
10.7308	T72	scramble	BSA	I2	I2_T72_scramble_BSA	scramble_BSA
12.2911	T72	scramble	BSA	I2	I2_T72_scramble_BSA	scramble_BSA
8.92967	T72	scramble	BSA	I2	I2_T72_scramble_BSA	scramble_BSA
11.5867	T72	scramble	BSA	I2	I2_T72_scramble_BSA	scramble_BSA
11.8625	T72	scramble	BSA	I2	I2_T72_scramble_BSA	scramble_BSA
13.247	T72	scramble	BSA	I2	I2_T72_scramble_BSA	scramble_BSA
8.41177	T72	scramble	BSA	I2	I2_T72_scramble_BSA	scramble_BSA
12.5179	T72	scramble	BSA	I2	I2_T72_scramble_BSA	scramble_BSA
12.5655	T72	scramble	BSA	I2	I2_T72_scramble_BSA	scramble_BSA
36.5957	T72	scramble	BSA	I2	I2_T72_scramble_BSA	scramble_BSA
10.9926	T72	scramble	BSA	I2	I2_T72_scramble_BSA	scramble_BSA
10.8922	T72	scramble	BSA	I2	I2_T72_scramble_BSA	scramble_BSA
10.9486	T72	scramble	BSA	I2	I2_T72_scramble_BSA	scramble_BSA
11.5552	T72	scramble	BSA	I2	I2_T72_scramble_BSA	scramble_BSA
7.42163	T72	scramble	BSA	I2	I2_T72_scramble_BSA	scramble_BSA
12.9504	T72	scramble	BSA	I2	I2_T72_scramble_BSA	scramble_BSA
14.3146	T72	scramble	BSA	I2	I2_T72_scramble_BSA	scramble_BSA
2.11995	T72	scramble	BSA	I2	I2_T72_scramble_BSA	scramble_BSA
12.8588	T72	scramble	BSA	I2	I2_T72_scramble_BSA	scramble_BSA
11.3727	T72	scramble	BSA	I2	I2_T72_scramble_BSA	scramble_BSA
11.534	T72	scramble	BSA	I2	I2_T72_scramble_BSA	scramble_BSA
37.1885	T72	scramble	BSA	I2	I2_T72_scramble_BSA	scramble_BSA
9.19826	T72	scramble	BSA	I2	I2_T72_scramble_BSA	scramble_BSA
11.1402	T72	scramble	BSA	I2	I2_T72_scramble_BSA	scramble_BSA
13.2241	T72	scramble	BSA	I2	I2_T72_scramble_BSA	scramble_BSA
11.8189	T72	scramble	BSA	I2	I2_T72_scramble_BSA	scramble_BSA
13.6861	T72	scramble	BSA	I2	I2_T72_scramble_BSA	scramble_BSA
12.1919	T72	scramble	BSA	I2	I2_T72_scramble_BSA	scramble_BSA
13.5686	T72	scramble	BSA	I2	I2_T72_scramble_BSA	scramble_BSA
37.1983	T72	scramble	BSA	I2	I2_T72_scramble_BSA	scramble_BSA
12.4562	T72	scramble	BSA	I2	I2_T72_scramble_BSA	scramble_BSA
12.678	T72	scramble	BSA	I2	I2_T72_scramble_BSA	scramble_BSA
12.2357	T72	scramble	BSA	I2	I2_T72_scramble_BSA	scramble_BSA
9.74663	T72	scramble	BSA	I2	I2_T72_scramble_BSA	scramble_BSA
12.5139	T72	scramble	BSA	I2	I2_T72_scramble_BSA	scramble_BSA
13.3522	T72	scramble	BSA	I2	I2_T72_scramble_BSA	scramble_BSA
15.0185	T72	scramble	BSA	I2	I2_T72_scramble_BSA	scramble_BSA
10.3849	T72	scramble	BSA	I2	I2_T72_scramble_BSA	scramble_BSA
10.7819	T72	scramble	BSA	I2	I2_T72_scramble_BSA	scramble_BSA
16.4698	T72	scramble	BSA	I2	I2_T72_scramble_BSA	scramble_BSA
9.90725	T72	scramble	BSA	I2	I2_T72_scramble_BSA	scramble_BSA
12.8856	T72	scramble	BSA	I2	I2_T72_scramble_BSA	scramble_BSA
13.2564	T72	scramble	BSA	I2	I2_T72_scramble_BSA	scramble_BSA
11.6137	T72	scramble	BSA	I2	I2_T72_scramble_BSA	scramble_BSA
8.92534	T72	scramble	BSA	I2	I2_T72_scramble_BSA	scramble_BSA
12.4903	T72	scramble	BSA	I2	I2_T72_scramble_BSA	scramble_BSA
9.25603	T72	scramble	BSA	I2	I2_T72_scramble_BSA	scramble_BSA
10.6868	T72	scramble	BSA	I2	I2_T72_scramble_BSA	scramble_BSA
13.3591	T72	scramble	BSA	I2	I2_T72_scramble_BSA	scramble_BSA
12.6869	T72	scramble	BSA	I2	I2_T72_scramble_BSA	scramble_BSA
8.51094	T72	scramble	BSA	I2	I2_T72_scramble_BSA	scramble_BSA
13.3899	T72	scramble	BSA	I2	I2_T72_scramble_BSA	scramble_BSA
15.3994	T72	scramble	BSA	I2	I2_T72_scramble_BSA	scramble_BSA
7.15543	T72	scramble	BSA	I2	I2_T72_scramble_BSA	scramble_BSA
10.6956	T72	scramble	BSA	I2	I2_T72_scramble_BSA	scramble_BSA
9.22356	T72	scramble	BSA	I2	I2_T72_scramble_BSA	scramble_BSA
9.51185	T72	scramble	BSA	I2	I2_T72_scramble_BSA	scramble_BSA
9.29216	T72	scramble	BSA	I2	I2_T72_scramble_BSA	scramble_BSA
14.9372	T72	scramble	BSA	I2	I2_T72_scramble_BSA	scramble_BSA
2.7375	T72	scramble	BSA	I2	I2_T72_scramble_BSA	scramble_BSA
7.9679	T72	scramble	BSA	I2	I2_T72_scramble_BSA	scramble_BSA
13.4059	T72	scramble	BSA	I2	I2_T72_scramble_BSA	scramble_BSA
15.5027	T72	scramble	BSA	I2	I2_T72_scramble_BSA	scramble_BSA
35.7704	T72	scramble	BSA	I2	I2_T72_scramble_BSA	scramble_BSA
10.4079	T72	scramble	BSA	I2	I2_T72_scramble_BSA	scramble_BSA
7.68845	T72	scramble	BSA	I2	I2_T72_scramble_BSA	scramble_BSA
11.4729	T72	scramble	BSA	I2	I2_T72_scramble_BSA	scramble_BSA
14.613	T72	scramble	BSA	I2	I2_T72_scramble_BSA	scramble_BSA
9.41356	T72	scramble	BSA	I2	I2_T72_scramble_BSA	scramble_BSA
14.2368	T72	scramble	BSA	I2	I2_T72_scramble_BSA	scramble_BSA
37.2143	T72	scramble	BSA	I2	I2_T72_scramble_BSA	scramble_BSA
12.3657	T72	scramble	BSA	I2	I2_T72_scramble_BSA	scramble_BSA
14.6775	T72	scramble	BSA	I2	I2_T72_scramble_BSA	scramble_BSA
14.3069	T72	scramble	BSA	I2	I2_T72_scramble_BSA	scramble_BSA
37.1652	T72	scramble	BSA	I2	I2_T72_scramble_BSA	scramble_BSA
10.7375	T72	scramble	BSA	I2	I2_T72_scramble_BSA	scramble_BSA
11.5631	T72	scramble	BSA	I2	I2_T72_scramble_BSA	scramble_BSA
12.6369	T72	scramble	BSA	I2	I2_T72_scramble_BSA	scramble_BSA
12.5153	T72	scramble	BSA	I2	I2_T72_scramble_BSA	scramble_BSA
16.2654	T72	scramble	BSA	I2	I2_T72_scramble_BSA	scramble_BSA
12.1583	T72	scramble	BSA	I2	I2_T72_scramble_BSA	scramble_BSA
15.6031	T72	scramble	BSA	I2	I2_T72_scramble_BSA	scramble_BSA
37.1944	T72	scramble	BSA	I2	I2_T72_scramble_BSA	scramble_BSA
8.54461	T72	scramble	BSA	I2	I2_T72_scramble_BSA	scramble_BSA
15.5003	T72	scramble	BSA	I2	I2_T72_scramble_BSA	scramble_BSA
12.2584	T72	scramble	BSA	I2	I2_T72_scramble_BSA	scramble_BSA
37.2753	T72	scramble	BSA	I2	I2_T72_scramble_BSA	scramble_BSA
10.8077	T72	scramble	BSA	I2	I2_T72_scramble_BSA	scramble_BSA
13.8012	T72	scramble	BSA	I2	I2_T72_scramble_BSA	scramble_BSA
11.9137	T72	scramble	BSA	I2	I2_T72_scramble_BSA	scramble_BSA
12.5654	T72	scramble	BSA	I2	I2_T72_scramble_BSA	scramble_BSA
15.4118	T72	scramble	BSA	I2	I2_T72_scramble_BSA	scramble_BSA
12.2698	T72	scramble	BSA	I2	I2_T72_scramble_BSA	scramble_BSA
15.7633	T72	scramble	BSA	I2	I2_T72_scramble_BSA	scramble_BSA
37.208	T72	scramble	BSA	I2	I2_T72_scramble_BSA	scramble_BSA
12.8133	T72	scramble	BSA	I2	I2_T72_scramble_BSA	scramble_BSA
13.7011	T72	scramble	BSA	I2	I2_T72_scramble_BSA	scramble_BSA
16.6685	T72	scramble	BSA	I2	I2_T72_scramble_BSA	scramble_BSA
10.9092	T72	scramble	BSA	I2	I2_T72_scramble_BSA	scramble_BSA
12.6876	T72	scramble	BSA	I2	I2_T72_scramble_BSA	scramble_BSA
11.218	T72	scramble	BSA	I2	I2_T72_scramble_BSA	scramble_BSA
10.4064	T72	scramble	BSA	I2	I2_T72_scramble_BSA	scramble_BSA
14.882	T72	scramble	BSA	I2	I2_T72_scramble_BSA	scramble_BSA
12.8341	T72	scramble	BSA	I2	I2_T72_scramble_BSA	scramble_BSA
10.1468	T72	scramble	BSA	I2	I2_T72_scramble_BSA	scramble_BSA
13.3689	T72	scramble	BSA	I2	I2_T72_scramble_BSA	scramble_BSA
18.3221	T72	scramble	BSA	I2	I2_T72_scramble_BSA	scramble_BSA
37.1949	T72	scramble	BSA	I2	I2_T72_scramble_BSA	scramble_BSA
9.05163	T72	scramble	BSA	I2	I2_T72_scramble_BSA	scramble_BSA
10.6656	T72	scramble	BSA	I2	I2_T72_scramble_BSA	scramble_BSA
11.0141	T72	scramble	BSA	I2	I2_T72_scramble_BSA	scramble_BSA
11.3649	T72	scramble	BSA	I2	I2_T72_scramble_BSA	scramble_BSA
9.23888	T72	scramble	BSA	I2	I2_T72_scramble_BSA	scramble_BSA
13.5643	T72	scramble	BSA	I2	I2_T72_scramble_BSA	scramble_BSA
15.7968	T72	scramble	BSA	I2	I2_T72_scramble_BSA	scramble_BSA
37.1805	T72	scramble	BSA	I2	I2_T72_scramble_BSA	scramble_BSA
9.27405	T72	scramble	BSA	I2	I2_T72_scramble_BSA	scramble_BSA
11.1809	T72	scramble	BSA	I2	I2_T72_scramble_BSA	scramble_BSA
13.4232	T72	scramble	BSA	I2	I2_T72_scramble_BSA	scramble_BSA
13.607	T72	scramble	BSA	I2	I2_T72_scramble_BSA	scramble_BSA
10.9335	T72	scramble	BSA	I2	I2_T72_scramble_BSA	scramble_BSA
9.41866	T72	scramble	BSA	I2	I2_T72_scramble_BSA	scramble_BSA
12.1838	T72	scramble	BSA	I2	I2_T72_scramble_BSA	scramble_BSA
11.3873	T72	scramble	BSA	I2	I2_T72_scramble_BSA	scramble_BSA
10.7628	T72	scramble	BSA	I2	I2_T72_scramble_BSA	scramble_BSA
12.258	T72	scramble	BSA	I2	I2_T72_scramble_BSA	scramble_BSA
15.1409	T72	scramble	BSA	I2	I2_T72_scramble_BSA	scramble_BSA
37.1744	T72	scramble	BSA	I2	I2_T72_scramble_BSA	scramble_BSA
8.70534	T72	scramble	BSA	I2	I2_T72_scramble_BSA	scramble_BSA
17.0838	T72	scramble	BSA	I2	I2_T72_scramble_BSA	scramble_BSA
35.7853	T72	scramble	BSA	I2	I2_T72_scramble_BSA	scramble_BSA
11.0861	T72	scramble	BSA	I2	I2_T72_scramble_BSA	scramble_BSA
9.58476	T72	scramble	BSA	I2	I2_T72_scramble_BSA	scramble_BSA
12.2839	T72	scramble	BSA	I2	I2_T72_scramble_BSA	scramble_BSA
12.4072	T72	scramble	BSA	I2	I2_T72_scramble_BSA	scramble_BSA
10.7808	T72	scramble	BSA	I2	I2_T72_scramble_BSA	scramble_BSA
12.9667	T72	scramble	BSA	I2	I2_T72_scramble_BSA	scramble_BSA
13.0601	T72	scramble	BSA	I2	I2_T72_scramble_BSA	scramble_BSA
22.9405	T72	scramble	BSA	I2	I2_T72_scramble_BSA	scramble_BSA
11.0158	T72	scramble	BSA	I2	I2_T72_scramble_BSA	scramble_BSA
11.5379	T72	scramble	BSA	I2	I2_T72_scramble_BSA	scramble_BSA
13.9654	T72	scramble	BSA	I2	I2_T72_scramble_BSA	scramble_BSA
14.2221	T72	scramble	BSA	I2	I2_T72_scramble_BSA	scramble_BSA
10.7684	T72	scramble	BSA	I2	I2_T72_scramble_BSA	scramble_BSA
9.6209	T72	scramble	BSA	I2	I2_T72_scramble_BSA	scramble_BSA
10.4911	T72	scramble	BSA	I2	I2_T72_scramble_BSA	scramble_BSA
12.4774	T72	scramble	BSA	I2	I2_T72_scramble_BSA	scramble_BSA
11.8486	T72	scramble	BSA	I2	I2_T72_scramble_BSA	scramble_BSA
9.80477	T72	scramble	BSA	I2	I2_T72_scramble_BSA	scramble_BSA
13.6544	T72	scramble	BSA	I2	I2_T72_scramble_BSA	scramble_BSA
13.0599	T72	scramble	BSA	I2	I2_T72_scramble_BSA	scramble_BSA
8.78272	T72	scramble	BSA	I2	I2_T72_scramble_BSA	scramble_BSA
13.0069	T72	scramble	BSA	I2	I2_T72_scramble_BSA	scramble_BSA
13.9417	T72	scramble	BSA	I2	I2_T72_scramble_BSA	scramble_BSA
11.1336	T72	scramble	BSA	I2	I2_T72_scramble_BSA	scramble_BSA
10.7122	T72	scramble	BSA	I2	I2_T72_scramble_BSA	scramble_BSA
9.88869	T72	scramble	BSA	I2	I2_T72_scramble_BSA	scramble_BSA
11.1183	T72	scramble	BSA	I2	I2_T72_scramble_BSA	scramble_BSA
11.6006	T72	scramble	BSA	I2	I2_T72_scramble_BSA	scramble_BSA
13.8206	T72	scramble	BSA	I2	I2_T72_scramble_BSA	scramble_BSA
14.4612	T72	scramble	BSA	I2	I2_T72_scramble_BSA	scramble_BSA
10.0639	T72	scramble	BSA	I2	I2_T72_scramble_BSA	scramble_BSA
14.4865	T72	scramble	BSA	I2	I2_T72_scramble_BSA	scramble_BSA
9.77824	T72	scramble	BSA	I2	I2_T72_scramble_BSA	scramble_BSA
12.6274	T72	scramble	BSA	I2	I2_T72_scramble_BSA	scramble_BSA
10.5538	T72	scramble	BSA	I2	I2_T72_scramble_BSA	scramble_BSA
10.5819	T72	scramble	BSA	I2	I2_T72_scramble_BSA	scramble_BSA
10.4618	T72	scramble	BSA	I2	I2_T72_scramble_BSA	scramble_BSA
10.8998	T72	scramble	BSA	I2	I2_T72_scramble_BSA	scramble_BSA
14.1879	T72	scramble	BSA	I2	I2_T72_scramble_BSA	scramble_BSA
12.1098	T72	scramble	BSA	I2	I2_T72_scramble_BSA	scramble_BSA
10.9986	T72	scramble	BSA	I2	I2_T72_scramble_BSA	scramble_BSA
10.0192	T72	scramble	BSA	I2	I2_T72_scramble_BSA	scramble_BSA
11.6386	T72	scramble	BSA	I2	I2_T72_scramble_BSA	scramble_BSA
11.3721	T72	scramble	BSA	I2	I2_T72_scramble_BSA	scramble_BSA
13.0629	T72	scramble	BSA	I2	I2_T72_scramble_BSA	scramble_BSA
8.56487	T72	scramble	BSA	I2	I2_T72_scramble_BSA	scramble_BSA
11.1006	T72	scramble	BSA	I2	I2_T72_scramble_BSA	scramble_BSA
13.9763	T72	scramble	BSA	I2	I2_T72_scramble_BSA	scramble_BSA
10.2708	T72	scramble	BSA	I2	I2_T72_scramble_BSA	scramble_BSA
8.27802	T72	scramble	BSA	I2	I2_T72_scramble_BSA	scramble_BSA
16.3864	T72	scramble	BSA	I2	I2_T72_scramble_BSA	scramble_BSA
13.3203	T72	scramble	BSA	I2	I2_T72_scramble_BSA	scramble_BSA
36.5833	T72	scramble	BSA	I2	I2_T72_scramble_BSA	scramble_BSA
6.79428	T72	scramble	BSA	I2	I2_T72_scramble_BSA	scramble_BSA
11.767	T72	scramble	BSA	I2	I2_T72_scramble_BSA	scramble_BSA
12.5282	T72	scramble	BSA	I2	I2_T72_scramble_BSA	scramble_BSA
11.7162	T72	scramble	BSA	I2	I2_T72_scramble_BSA	scramble_BSA
11.0481	T72	scramble	BSA	I2	I2_T72_scramble_BSA	scramble_BSA
13.4692	T72	scramble	BSA	I2	I2_T72_scramble_BSA	scramble_BSA
14.0166	T72	scramble	BSA	I2	I2_T72_scramble_BSA	scramble_BSA
2.11995	T72	scramble	BSA	I2	I2_T72_scramble_BSA	scramble_BSA
12.574	T72	scramble	BSA	I2	I2_T72_scramble_BSA	scramble_BSA
11.1352	T72	scramble	BSA	I2	I2_T72_scramble_BSA	scramble_BSA
13.0017	T72	scramble	BSA	I2	I2_T72_scramble_BSA	scramble_BSA
37.1911	T72	scramble	BSA	I2	I2_T72_scramble_BSA	scramble_BSA
9.50645	T72	scramble	BSA	I2	I2_T72_scramble_BSA	scramble_BSA
11.305	T72	scramble	BSA	I2	I2_T72_scramble_BSA	scramble_BSA
13.6121	T72	scramble	BSA	I2	I2_T72_scramble_BSA	scramble_BSA
14.9885	T72	scramble	BSA	I2	I2_T72_scramble_BSA	scramble_BSA
12.8222	T72	scramble	BSA	I2	I2_T72_scramble_BSA	scramble_BSA
13.2543	T72	scramble	BSA	I2	I2_T72_scramble_BSA	scramble_BSA
13.952	T72	scramble	BSA	I2	I2_T72_scramble_BSA	scramble_BSA
11.362	T72	scramble	BSA	I2	I2_T72_scramble_BSA	scramble_BSA
10.9428	T72	scramble	BSA	I2	I2_T72_scramble_BSA	scramble_BSA
15.7893	T72	scramble	BSA	I2	I2_T72_scramble_BSA	scramble_BSA
10.7741	T72	scramble	BSA	I2	I2_T72_scramble_BSA	scramble_BSA
10.4328	T72	scramble	BSA	I2	I2_T72_scramble_BSA	scramble_BSA
13.377	T72	scramble	BSA	I2	I2_T72_scramble_BSA	scramble_BSA
13.5736	T72	scramble	BSA	I2	I2_T72_scramble_BSA	scramble_BSA
8.51682	T72	scramble	BSA	I2	I2_T72_scramble_BSA	scramble_BSA
11.7499	T72	scramble	BSA	I2	I2_T72_scramble_BSA	scramble_BSA
9.75758	T72	scramble	BSA	I2	I2_T72_scramble_BSA	scramble_BSA
14.7438	T72	scramble	BSA	I2	I2_T72_scramble_BSA	scramble_BSA
15.8817	T72	scramble	BSA	I2	I2_T72_scramble_BSA	scramble_BSA
9.80441	T72	scramble	BSA	I2	I2_T72_scramble_BSA	scramble_BSA
12.8126	T72	scramble	BSA	I2	I2_T72_scramble_BSA	scramble_BSA
15.7906	T72	scramble	BSA	I2	I2_T72_scramble_BSA	scramble_BSA
6.97002	T72	scramble	BSA	I2	I2_T72_scramble_BSA	scramble_BSA
11.0423	T72	scramble	BSA	I2	I2_T72_scramble_BSA	scramble_BSA
9.04069	T72	scramble	BSA	I2	I2_T72_scramble_BSA	scramble_BSA
13.3327	T72	scramble	BSA	I2	I2_T72_scramble_BSA	scramble_BSA
8.57546	T72	scramble	BSA	I2	I2_T72_scramble_BSA	scramble_BSA
14.208	T72	scramble	BSA	I2	I2_T72_scramble_BSA	scramble_BSA
7.3572	T72	scramble	BSA	I2	I2_T72_scramble_BSA	scramble_BSA
9.06128	T72	scramble	BSA	I2	I2_T72_scramble_BSA	scramble_BSA
12.8035	T72	scramble	BSA	I2	I2_T72_scramble_BSA	scramble_BSA
13.719	T72	scramble	BSA	I2	I2_T72_scramble_BSA	scramble_BSA
7.14804	T72	scramble	BSA	I2	I2_T72_scramble_BSA	scramble_BSA
11.0872	T72	scramble	BSA	I2	I2_T72_scramble_BSA	scramble_BSA
9.28005	T72	scramble	BSA	I2	I2_T72_scramble_BSA	scramble_BSA
11.8238	T72	scramble	BSA	I2	I2_T72_scramble_BSA	scramble_BSA
11.5714	T72	scramble	BSA	I2	I2_T72_scramble_BSA	scramble_BSA
9.75408	T72	scramble	BSA	I2	I2_T72_scramble_BSA	scramble_BSA
10.7098	T72	scramble	BSA	I2	I2_T72_scramble_BSA	scramble_BSA
13.9784	T72	scramble	BSA	I2	I2_T72_scramble_BSA	scramble_BSA
37.2157	T72	scramble	BSA	I2	I2_T72_scramble_BSA	scramble_BSA
10.4401	T72	scramble	BSA	I2	I2_T72_scramble_BSA	scramble_BSA
19.6006	T72	scramble	BSA	I2	I2_T72_scramble_BSA	scramble_BSA
16.0203	T72	scramble	BSA	I2	I2_T72_scramble_BSA	scramble_BSA
35.771	T72	scramble	BSA	I2	I2_T72_scramble_BSA	scramble_BSA
11.0802	T72	scramble	BSA	I2	I2_T72_scramble_BSA	scramble_BSA
14.5555	T72	scramble	BSA	I2	I2_T72_scramble_BSA	scramble_BSA
12.5807	T72	scramble	BSA	I2	I2_T72_scramble_BSA	scramble_BSA
11.5172	T72	scramble	BSA	I2	I2_T72_scramble_BSA	scramble_BSA
13.4524	T72	scramble	BSA	I2	I2_T72_scramble_BSA	scramble_BSA
11.0841	T72	scramble	BSA	I2	I2_T72_scramble_BSA	scramble_BSA
15.5934	T72	scramble	BSA	I2	I2_T72_scramble_BSA	scramble_BSA
37.2154	T72	scramble	BSA	I2	I2_T72_scramble_BSA	scramble_BSA
12.4967	T72	scramble	BSA	I2	I2_T72_scramble_BSA	scramble_BSA
12.706	T72	scramble	BSA	I2	I2_T72_scramble_BSA	scramble_BSA
14.1568	T72	scramble	BSA	I2	I2_T72_scramble_BSA	scramble_BSA
37.1694	T72	scramble	BSA	I2	I2_T72_scramble_BSA	scramble_BSA
9.77682	T72	scramble	BSA	I2	I2_T72_scramble_BSA	scramble_BSA
8.01228	T72	scramble	BSA	I2	I2_T72_scramble_BSA	scramble_BSA
10.9	T72	scramble	BSA	I2	I2_T72_scramble_BSA	scramble_BSA
12.223	T72	scramble	BSA	I2	I2_T72_scramble_BSA	scramble_BSA
14.9171	T72	scramble	BSA	I2	I2_T72_scramble_BSA	scramble_BSA
11.4282	T72	scramble	BSA	I2	I2_T72_scramble_BSA	scramble_BSA
15.409	T72	scramble	BSA	I2	I2_T72_scramble_BSA	scramble_BSA
37.1817	T72	scramble	BSA	I2	I2_T72_scramble_BSA	scramble_BSA
8.5249	T72	scramble	BSA	I2	I2_T72_scramble_BSA	scramble_BSA
14.9481	T72	scramble	BSA	I2	I2_T72_scramble_BSA	scramble_BSA
14.5032	T72	scramble	BSA	I2	I2_T72_scramble_BSA	scramble_BSA
8.41614	T72	scramble	BSA	I2	I2_T72_scramble_BSA	scramble_BSA
8.50215	T72	scramble	BSA	I2	I2_T72_scramble_BSA	scramble_BSA
10.9303	T72	scramble	BSA	I2	I2_T72_scramble_BSA	scramble_BSA
11.8438	T72	scramble	BSA	I2	I2_T72_scramble_BSA	scramble_BSA
12.1493	T72	scramble	BSA	I2	I2_T72_scramble_BSA	scramble_BSA
14.6809	T72	scramble	BSA	I2	I2_T72_scramble_BSA	scramble_BSA
13.5014	T72	scramble	BSA	I2	I2_T72_scramble_BSA	scramble_BSA
15.4916	T72	scramble	BSA	I2	I2_T72_scramble_BSA	scramble_BSA
37.2299	T72	scramble	BSA	I2	I2_T72_scramble_BSA	scramble_BSA
9.02909	T72	scramble	BSA	I2	I2_T72_scramble_BSA	scramble_BSA
11.6515	T72	scramble	BSA	I2	I2_T72_scramble_BSA	scramble_BSA
14.8367	T72	scramble	BSA	I2	I2_T72_scramble_BSA	scramble_BSA
8.82514	T72	scramble	BSA	I2	I2_T72_scramble_BSA	scramble_BSA
11.0208	T72	scramble	BSA	I2	I2_T72_scramble_BSA	scramble_BSA
11.0409	T72	scramble	BSA	I2	I2_T72_scramble_BSA	scramble_BSA
14.8084	T72	scramble	BSA	I2	I2_T72_scramble_BSA	scramble_BSA
13.1787	T72	scramble	BSA	I2	I2_T72_scramble_BSA	scramble_BSA
14.3437	T72	scramble	BSA	I2	I2_T72_scramble_BSA	scramble_BSA
16.3179	T72	scramble	BSA	I2	I2_T72_scramble_BSA	scramble_BSA
10.3411	T72	scramble	BSA	I2	I2_T72_scramble_BSA	scramble_BSA
13.1369	T72	scramble	BSA	I2	I2_T72_scramble_BSA	scramble_BSA
13.3952	T72	scramble	BSA	I2	I2_T72_scramble_BSA	scramble_BSA
37.2044	T72	scramble	BSA	I2	I2_T72_scramble_BSA	scramble_BSA
9.15662	T72	scramble	BSA	I2	I2_T72_scramble_BSA	scramble_BSA
8.71518	T72	scramble	BSA	I2	I2_T72_scramble_BSA	scramble_BSA
10.2064	T72	scramble	BSA	I2	I2_T72_scramble_BSA	scramble_BSA
10.4715	T72	scramble	BSA	I2	I2_T72_scramble_BSA	scramble_BSA
13.8607	T72	scramble	BSA	I2	I2_T72_scramble_BSA	scramble_BSA
14.1754	T72	scramble	BSA	I2	I2_T72_scramble_BSA	scramble_BSA
14.4425	T72	scramble	BSA	I2	I2_T72_scramble_BSA	scramble_BSA
12.5087	T72	scramble	BSA	I2	I2_T72_scramble_BSA	scramble_BSA
9.98424	T72	scramble	BSA	I2	I2_T72_scramble_BSA	scramble_BSA
15.3283	T72	scramble	BSA	I2	I2_T72_scramble_BSA	scramble_BSA
13.4074	T72	scramble	BSA	I2	I2_T72_scramble_BSA	scramble_BSA
37.1722	T72	scramble	BSA	I2	I2_T72_scramble_BSA	scramble_BSA
14.0875	T72	scramble	BSA	I2	I2_T72_scramble_BSA	scramble_BSA
11.3342	T72	scramble	BSA	I2	I2_T72_scramble_BSA	scramble_BSA
10.9271	T72	scramble	BSA	I2	I2_T72_scramble_BSA	scramble_BSA
9.22159	T72	scramble	BSA	I2	I2_T72_scramble_BSA	scramble_BSA
13.8255	T72	scramble	BSA	I2	I2_T72_scramble_BSA	scramble_BSA
15.4338	T72	scramble	BSA	I2	I2_T72_scramble_BSA	scramble_BSA
37.1671	T72	scramble	BSA	I2	I2_T72_scramble_BSA	scramble_BSA
10.0476	T72	scramble	BSA	I2	I2_T72_scramble_BSA	scramble_BSA
16.0235	T72	scramble	BSA	I2	I2_T72_scramble_BSA	scramble_BSA
12.9488	T72	scramble	BSA	I2	I2_T72_scramble_BSA	scramble_BSA
40.939	T72	scramble	BSA	I2	I2_T72_scramble_BSA	scramble_BSA
11.4439	T72	scramble	BSA	I2	I2_T72_scramble_BSA	scramble_BSA
14.0442	T72	scramble	BSA	I2	I2_T72_scramble_BSA	scramble_BSA
11.0246	T72	scramble	BSA	I2	I2_T72_scramble_BSA	scramble_BSA
12.28	T72	scramble	BSA	I2	I2_T72_scramble_BSA	scramble_BSA
7.11907	T72	scramble	BSA	I2	I2_T72_scramble_BSA	scramble_BSA
13.7032	T72	scramble	BSA	I2	I2_T72_scramble_BSA	scramble_BSA
15.5495	T72	scramble	BSA	I2	I2_T72_scramble_BSA	scramble_BSA
21.4799	T72	scramble	BSA	I2	I2_T72_scramble_BSA	scramble_BSA
8.69978	T72	scramble	BSA	I2	I2_T72_scramble_BSA	scramble_BSA
11.5411	T72	scramble	BSA	I2	I2_T72_scramble_BSA	scramble_BSA
14.3143	T72	scramble	BSA	I2	I2_T72_scramble_BSA	scramble_BSA
13.8925	T72	scramble	BSA	I2	I2_T72_scramble_BSA	scramble_BSA
13.1786	T72	scramble	BSA	I2	I2_T72_scramble_BSA	scramble_BSA
7.64614	T72	scramble	BSA	I2	I2_T72_scramble_BSA	scramble_BSA
11.7113	T72	scramble	BSA	I2	I2_T72_scramble_BSA	scramble_BSA
12.2639	T72	scramble	BSA	I2	I2_T72_scramble_BSA	scramble_BSA
10.7766	T72	scramble	BSA	I2	I2_T72_scramble_BSA	scramble_BSA
13.9905	T72	scramble	BSA	I2	I2_T72_scramble_BSA	scramble_BSA
12.8755	T72	scramble	BSA	I2	I2_T72_scramble_BSA	scramble_BSA
47.7906	T72	scramble	BSA	I2	I2_T72_scramble_BSA	scramble_BSA
5.18436	T72	scramble	BSA	I2	I2_T72_scramble_BSA	scramble_BSA
10.1023	T72	scramble	BSA	I2	I2_T72_scramble_BSA	scramble_BSA
10.5369	T72	scramble	BSA	I2	I2_T72_scramble_BSA	scramble_BSA
12.1571	T72	scramble	BSA	I2	I2_T72_scramble_BSA	scramble_BSA
12.0257	T72	scramble	BSA	I2	I2_T72_scramble_BSA	scramble_BSA
11.5743	T72	scramble	BSA	I2	I2_T72_scramble_BSA	scramble_BSA
13.7332	T72	scramble	BSA	I2	I2_T72_scramble_BSA	scramble_BSA
11.7367	T72	scramble	BSA	I2	I2_T72_scramble_BSA	scramble_BSA
13.8173	T72	scramble	BSA	I2	I2_T72_scramble_BSA	scramble_BSA
12.4612	T72	scramble	BSA	I2	I2_T72_scramble_BSA	scramble_BSA
43.6845	T72	scramble	BSA	I2	I2_T72_scramble_BSA	scramble_BSA
10.8577	T72	scramble	BSA	I2	I2_T72_scramble_BSA	scramble_BSA
13.3478	T72	scramble	BSA	I2	I2_T72_scramble_BSA	scramble_BSA
15.2158	T72	scramble	BSA	I2	I2_T72_scramble_BSA	scramble_BSA
36.9802	T72	scramble	BSA	I2	I2_T72_scramble_BSA	scramble_BSA
9.22578	T72	scramble	BSA	I2	I2_T72_scramble_BSA	scramble_BSA
11.697	T72	scramble	BSA	I2	I2_T72_scramble_BSA	scramble_BSA
10.6006	T72	scramble	BSA	I2	I2_T72_scramble_BSA	scramble_BSA
10.036	T72	scramble	BSA	I2	I2_T72_scramble_BSA	scramble_BSA
9.39369	T72	scramble	BSA	I2	I2_T72_scramble_BSA	scramble_BSA
14.6434	T72	scramble	BSA	I2	I2_T72_scramble_BSA	scramble_BSA
11.3361	T72	scramble	BSA	I2	I2_T72_scramble_BSA	scramble_BSA
10.2143	T72	scramble	BSA	I2	I2_T72_scramble_BSA	scramble_BSA
15.2116	T72	scramble	BSA	I2	I2_T72_scramble_BSA	scramble_BSA
14.1545	T72	scramble	BSA	I2	I2_T72_scramble_BSA	scramble_BSA
9.16327	T72	scramble	BSA	I2	I2_T72_scramble_BSA	scramble_BSA
12.824	T72	scramble	BSA	I2	I2_T72_scramble_BSA	scramble_BSA
12.4994	T72	scramble	BSA	I2	I2_T72_scramble_BSA	scramble_BSA
10.1287	T72	scramble	BSA	I2	I2_T72_scramble_BSA	scramble_BSA
14.0741	T72	scramble	BSA	I2	I2_T72_scramble_BSA	scramble_BSA
14.3188	T72	scramble	BSA	I2	I2_T72_scramble_BSA	scramble_BSA
51.6973	T72	scramble	BSA	I2	I2_T72_scramble_BSA	scramble_BSA
9.14767	T72	scramble	BSA	I2	I2_T72_scramble_BSA	scramble_BSA
16.1002	T72	scramble	BSA	I2	I2_T72_scramble_BSA	scramble_BSA
13.9274	T72	scramble	BSA	I2	I2_T72_scramble_BSA	scramble_BSA
37.6755	T72	scramble	BSA	I2	I2_T72_scramble_BSA	scramble_BSA
9.27516	T72	scramble	BSA	I2	I2_T72_scramble_BSA	scramble_BSA
11.7306	T72	scramble	BSA	I2	I2_T72_scramble_BSA	scramble_BSA
12.9378	T72	scramble	BSA	I2	I2_T72_scramble_BSA	scramble_BSA
11.4835	T72	scramble	BSA	I2	I2_T72_scramble_BSA	scramble_BSA
13.872	T72	scramble	BSA	I2	I2_T72_scramble_BSA	scramble_BSA
11.6491	T72	scramble	BSA	I2	I2_T72_scramble_BSA	scramble_BSA
9.46165	T72	scramble	BSA	I2	I2_T72_scramble_BSA	scramble_BSA
8.97417	T72	scramble	BSA	I2	I2_T72_scramble_BSA	scramble_BSA
12.8767	T72	scramble	BSA	I2	I2_T72_scramble_BSA	scramble_BSA
9.1628	T72	scramble	BSA	I2	I2_T72_scramble_BSA	scramble_BSA
9.32323	T72	scramble	BSA	I2	I2_T72_scramble_BSA	scramble_BSA
13.1285	T72	scramble	BSA	I2	I2_T72_scramble_BSA	scramble_BSA
11.8461	T72	scramble	BSA	I2	I2_T72_scramble_BSA	scramble_BSA
13.3898	T72	scramble	BSA	I2	I2_T72_scramble_BSA	scramble_BSA
13.6259	T72	scramble	BSA	I2	I2_T72_scramble_BSA	scramble_BSA
12.6364	T72	scramble	BSA	I2	I2_T72_scramble_BSA	scramble_BSA
11.5992	T72	scramble	BSA	I2	I2_T72_scramble_BSA	scramble_BSA
10.7649	T72	scramble	BSA	I2	I2_T72_scramble_BSA	scramble_BSA
11.3464	T72	scramble	BSA	I2	I2_T72_scramble_BSA	scramble_BSA
9.27547	T72	scramble	BSA	I2	I2_T72_scramble_BSA	scramble_BSA
11.0284	T72	scramble	BSA	I2	I2_T72_scramble_BSA	scramble_BSA
13.4903	T72	scramble	BSA	I2	I2_T72_scramble_BSA	scramble_BSA
12.7888	T72	scramble	BSA	I2	I2_T72_scramble_BSA	scramble_BSA
13.6153	T72	scramble	BSA	I2	I2_T72_scramble_BSA	scramble_BSA
11.4892	T72	scramble	BSA	I2	I2_T72_scramble_BSA	scramble_BSA
16.9166	T72	scramble	BSA	I2	I2_T72_scramble_BSA	scramble_BSA
10.4868	T72	scramble	BSA	I2	I2_T72_scramble_BSA	scramble_BSA
11.2173	T72	scramble	BSA	I2	I2_T72_scramble_BSA	scramble_BSA
15.7935	T72	scramble	BSA	I2	I2_T72_scramble_BSA	scramble_BSA
9.38844	T72	scramble	BSA	I2	I2_T72_scramble_BSA	scramble_BSA
10.7507	T72	scramble	BSA	I2	I2_T72_scramble_BSA	scramble_BSA
12.7778	T72	scramble	BSA	I2	I2_T72_scramble_BSA	scramble_BSA
11.2391	T72	scramble	BSA	I2	I2_T72_scramble_BSA	scramble_BSA
15.8846	T72	scramble	BSA	I2	I2_T72_scramble_BSA	scramble_BSA
8.80425	T72	scramble	BSA	I2	I2_T72_scramble_BSA	scramble_BSA
12.604	T72	scramble	BSA	I2	I2_T72_scramble_BSA	scramble_BSA
12.3264	T72	scramble	BSA	I2	I2_T72_scramble_BSA	scramble_BSA
6.89991	T72	scramble	BSA	I2	I2_T72_scramble_BSA	scramble_BSA
9.31779	T72	scramble	BSA	I2	I2_T72_scramble_BSA	scramble_BSA
10.751	T72	scramble	BSA	I2	I2_T72_scramble_BSA	scramble_BSA
11.7951	T72	scramble	BSA	I2	I2_T72_scramble_BSA	scramble_BSA
11.203	T72	scramble	BSA	I2	I2_T72_scramble_BSA	scramble_BSA
12.4916	T72	scramble	BSA	I2	I2_T72_scramble_BSA	scramble_BSA
11.1982	T72	scramble	BSA	I2	I2_T72_scramble_BSA	scramble_BSA
12.5078	T72	scramble	BSA	I2	I2_T72_scramble_BSA	scramble_BSA
19.5877	T72	scramble	BSA	I2	I2_T72_scramble_BSA	scramble_BSA
16.0976	T72	scramble	BSA	I2	I2_T72_scramble_BSA	scramble_BSA
35.75	T72	scramble	BSA	I2	I2_T72_scramble_BSA	scramble_BSA
11.1832	T72	scramble	BSA	I2	I2_T72_scramble_BSA	scramble_BSA
11.4918	T72	scramble	BSA	I2	I2_T72_scramble_BSA	scramble_BSA
12.5927	T72	scramble	BSA	I2	I2_T72_scramble_BSA	scramble_BSA
11.1373	T72	scramble	BSA	I2	I2_T72_scramble_BSA	scramble_BSA
11.3121	T72	scramble	BSA	I2	I2_T72_scramble_BSA	scramble_BSA
11.01	T72	scramble	BSA	I2	I2_T72_scramble_BSA	scramble_BSA
12.6843	T72	scramble	BSA	I2	I2_T72_scramble_BSA	scramble_BSA
37.2041	T72	scramble	BSA	I2	I2_T72_scramble_BSA	scramble_BSA
12.0095	T72	scramble	BSA	I2	I2_T72_scramble_BSA	scramble_BSA
12.7777	T72	scramble	BSA	I2	I2_T72_scramble_BSA	scramble_BSA
37.1647	T72	scramble	BSA	I2	I2_T72_scramble_BSA	scramble_BSA
11.2011	T72	scramble	BSA	I2	I2_T72_scramble_BSA	scramble_BSA
11.4096	T72	scramble	BSA	I2	I2_T72_scramble_BSA	scramble_BSA
10.6372	T72	scramble	BSA	I2	I2_T72_scramble_BSA	scramble_BSA
9.21975	T72	scramble	BSA	I2	I2_T72_scramble_BSA	scramble_BSA
12.8493	T72	scramble	BSA	I2	I2_T72_scramble_BSA	scramble_BSA
13.4319	T72	scramble	BSA	I2	I2_T72_scramble_BSA	scramble_BSA
15.4661	T72	scramble	BSA	I2	I2_T72_scramble_BSA	scramble_BSA
37.2106	T72	scramble	BSA	I2	I2_T72_scramble_BSA	scramble_BSA
11.4063	T72	scramble	BSA	I2	I2_T72_scramble_BSA	scramble_BSA
10.8847	T72	scramble	BSA	I2	I2_T72_scramble_BSA	scramble_BSA
14.3103	T72	scramble	BSA	I2	I2_T72_scramble_BSA	scramble_BSA
11.046	T72	scramble	BSA	I2	I2_T72_scramble_BSA	scramble_BSA
11.5292	T72	scramble	BSA	I2	I2_T72_scramble_BSA	scramble_BSA
12.4619	T72	scramble	BSA	I2	I2_T72_scramble_BSA	scramble_BSA
13.0363	T72	scramble	BSA	I2	I2_T72_scramble_BSA	scramble_BSA
13.2227	T72	scramble	BSA	I2	I2_T72_scramble_BSA	scramble_BSA
15.4041	T72	scramble	BSA	I2	I2_T72_scramble_BSA	scramble_BSA
37.1743	T72	scramble	BSA	I2	I2_T72_scramble_BSA	scramble_BSA
9.48448	T72	scramble	BSA	I2	I2_T72_scramble_BSA	scramble_BSA
13.1412	T72	scramble	BSA	I2	I2_T72_scramble_BSA	scramble_BSA
8.14851	T72	scramble	BSA	I2	I2_T72_scramble_BSA	scramble_BSA
9.51994	T72	scramble	BSA	I2	I2_T72_scramble_BSA	scramble_BSA
10.6595	T72	scramble	BSA	I2	I2_T72_scramble_BSA	scramble_BSA
11.5336	T72	scramble	BSA	I2	I2_T72_scramble_BSA	scramble_BSA
15.5191	T72	scramble	BSA	I2	I2_T72_scramble_BSA	scramble_BSA
14.7028	T72	scramble	BSA	I2	I2_T72_scramble_BSA	scramble_BSA
13.6421	T72	scramble	BSA	I2	I2_T72_scramble_BSA	scramble_BSA
15.395	T72	scramble	BSA	I2	I2_T72_scramble_BSA	scramble_BSA
9.30777	T72	scramble	BSA	I2	I2_T72_scramble_BSA	scramble_BSA
15.331	T72	scramble	BSA	I2	I2_T72_scramble_BSA	scramble_BSA
12.7227	T72	scramble	BSA	I2	I2_T72_scramble_BSA	scramble_BSA
37.193	T72	scramble	BSA	I2	I2_T72_scramble_BSA	scramble_BSA
[truncated: 104,183 more rows]

## Sheet: Fig 3a Mucin Binding Assay
Control	ITLN1	ITLN1 + Galactose	ITLN1 + Heparin	ITLN + Dextran Sulfate
0.073	0.489	0.664	0.274	0.122
0.096	0.503	0.494	0.248	0.179
0.076	0.5	0.425	0.196	0.086

[truncated: 41 more sheets: Fig 3b MUC5AC Cterm, Fig 3c MUC5B Cterm, Fig 4b, Fig 4c, Fig 4d ITLN1 Exp scRNAseq, Fig 4e ITLN1 x GT, Fig 4f ITLN1 x GT x T2, Fig 5a, Fig 5b - ITLN1 Aqueous-Mucus, Fig 5c Tracheal ITLN1 Exp, Fig 5d Trach ITLN Protein x GT , Fig 6a, Fig 6b, Fig 6c, SFig 1a, SFig 1b, SFig 1c, SFig 1d, SFig 2a, SFig 2b …]
